# Supplementary material for: Diaqua­bis­(nitrato-κ2 O,O′)bis­(pyrazine-2-carboxamide-κN 4)cadmium–pyrazine-2-carboxamide (1/2)
Source: Acta Crystallogr Sect E Struct Rep Online. 2012 Jun 30;68(Pt 7):m1008–9. doi: 10.1107/S1600536812028577 (PMC3393246; doi:10.1107/S1600536812028577)
Supplement: Supplementary file 1 [file e-68-m1008-sup1.cif]

##############################################################################
#                                                                            #
# This CIF contains the data in a paper accepted for publication in          #
# Acta Crystallographica Section E. It conforms to the requirements of       #
# Notes for Authors for Acta Crystallographica Section E, and has been       #
# peer reviewed under the auspices of the IUCr Commission on Journals.       #
#                                                                            #
# Full details of the Crystallographic Information File format               #
# are given in the paper "The Crystallographic Information File (CIF):       #
# a New Standard Archive File for Crystallography" by S. R. Hall, F. H.      #
# Allen and I. D. Brown [Acta Cryst. (1991), A47, 655-685].                  #
#                                                                            #
# The current version of the core CIF dictionary is obtainable from          #
# ftp://ftp.iucr.org/pub/cif_core.dic.                                       #
#                                                                            #
# Software is freely available for graphical display of the structure(s)     #
# in this CIF. For information consult the CIF software page                 #
# http://www.iucr.org/resources/cif/software.                                #
#                                                                            #
# This file may be used for bona fide research purposes within the           #
# scientific community so long as proper attribution is given to the journal # 
# article from which it was obtained.                                        #
#                                                                            #
##############################################################################
data_I
_audit_creation_method     SHELXL-97
_chemical_name_systematic
;
Diaquabis(nitrato-\k^2^<i>O</i>,<i>O</i>')bis(pyrazine-2-
carboxamide-\k<i>N</i>^4^)cadmium--pyrazine-2-carboxamide (1/2)
;
_chemical_name_common     ?
_chemical_formula_moiety     'C10 H14 Cd N8 O10, 2(C5 H5 N3 O)'
_chemical_formula_sum     'C20 H24 Cd1 N14 O12'
_chemical_formula_iupac     '[Cd (N O3)2 (C5 H5 N3 O)2 (H2 O)2], 2C5 H5 N3 O'
_chemical_formula_weight     764.94
_chemical_melting_point     ?
_symmetry_cell_setting     monoclinic
_symmetry_space_group_name_H-M     'C 2/c'
_symmetry_space_group_name_Hall     '-C 2yc'
loop_
    _symmetry_equiv_pos_site_id
    _symmetry_equiv_pos_as_xyz
    1 x,y,z
    2 -x,y,1/2-z
    3 -x,-y,-z
    4 x,-y,1/2+z
    5 1/2+x,1/2+y,z
    6 1/2-x,1/2+y,1/2-z
    7 1/2-x,1/2-y,-z
    8 1/2+x,1/2-y,1/2+z
_cell_length_a     13.5650(5)
_cell_length_b     6.7845(3)
_cell_length_c     31.2031(11)
_cell_angle_alpha     90.00
_cell_angle_beta     95.665(3)
_cell_angle_gamma     90.00
_cell_volume     2857.65(19)
_cell_formula_units_Z     4
_cell_measurement_reflns_used     15388
_cell_measurement_theta_min     2.62
_cell_measurement_theta_max     29.15
_cell_measurement_temperature     298(2)
_exptl_crystal_description     block
_exptl_crystal_colour     colorless
_exptl_crystal_size_max     0.22
_exptl_crystal_size_mid     0.21
_exptl_crystal_size_min     0.20
_exptl_crystal_density_diffrn     1.778
_exptl_crystal_density_meas     ?
_exptl_crystal_density_method     'not measured'
_exptl_crystal_F_000     1544
_exptl_absorpt_coefficient_mu     0.852
_exptl_absorpt_correction_type     multi-scan
_exptl_absorpt_process_details     '(SADABS; Bruker, 2001)'
_exptl_absorpt_correction_T_min     0.8351
_exptl_absorpt_correction_T_max     0.8652
_exptl_special_details
;
;
_diffrn_ambient_temperature     298(2)
_diffrn_radiation_type     MoK\a
_diffrn_radiation_wavelength     0.71073
_diffrn_radiation_source     'fine-focus sealed tube'
_diffrn_radiation_monochromator     graphite
_diffrn_measurement_device_type     'Bruker APEXII CCD area-detector'
_diffrn_measurement_method     '\w scans'
_diffrn_detector_area_resol_mean     ?
_diffrn_reflns_number     15388
_diffrn_reflns_av_R_equivalents     0.0668
_diffrn_reflns_av_sigmaI/netI     0.0526
_diffrn_reflns_theta_min     2.62
_diffrn_reflns_theta_max     29.15
_diffrn_reflns_theta_full     29.15
_diffrn_measured_fraction_theta_max     0.995
_diffrn_measured_fraction_theta_full     0.995
_diffrn_reflns_limit_h_min     -15
_diffrn_reflns_limit_h_max     18
_diffrn_reflns_limit_k_min     -9
_diffrn_reflns_limit_k_max     9
_diffrn_reflns_limit_l_min     -42
_diffrn_reflns_limit_l_max     42
_diffrn_standards_number     ?
_diffrn_standards_interval_count     ?
_diffrn_standards_interval_time     ?
_diffrn_standards_decay_%     ?
_refine_special_details
;
Refinement of <i>F</i>^2^ against ALL reflections. The weighted <i>R</i>-factor
<i>wR</i> and goodness of fit <i>S</i> are based on <i>F</i>^2^, conventional
<i>R</i>-factors <i>R</i> are based on <i>F</i>, with <i>F</i> set to zero for
negative <i>F</i>^2^. The threshold expression of <i>F</i>^2^ >
\s(<i>F</i>^2^) is used only for calculating <i>R</i>-factors(gt) <i>etc</i>.
and is not relevant to the choice of reflections for refinement.
<i>R</i>-factors based on <i>F</i>^2^ are statistically about twice as large
as those based on <i>F</i>, and <i>R</i>- factors based on ALL data will be
even larger.
;
_reflns_number_total     3850
_reflns_number_gt     3099
_reflns_threshold_expression     I>2sigma(I)
_refine_ls_structure_factor_coef     Fsqd
_refine_ls_matrix_type     full
_refine_ls_R_factor_all     0.0592
_refine_ls_R_factor_gt     0.0394
_refine_ls_wR_factor_gt     0.0647
_refine_ls_wR_factor_ref     0.0687
_refine_ls_goodness_of_fit_ref     1.022
_refine_ls_restrained_S_all     1.022
_refine_ls_number_reflns     3850
_refine_ls_number_parameters     221
_refine_ls_number_restraints     2
_refine_ls_hydrogen_treatment     mixed
_refine_ls_weighting_scheme     calc
_refine_ls_weighting_details
         'calc w=1/[\s^2^(Fo^2^)+(0.0281P)^2^+0.0000P] where P=(Fo^2^+2Fc^2^)/3'
_atom_sites_solution_hydrogens     geom
_atom_sites_solution_primary     direct
_atom_sites_solution_secondary     difmap
_refine_ls_shift/su_max     0.006
_refine_ls_shift/su_mean     0.001
_refine_diff_density_max     0.438
_refine_diff_density_min     -0.507
_refine_ls_extinction_method     none
_refine_ls_extinction_coef     ?
loop_
    _atom_type_symbol
    _atom_type_description
    _atom_type_scat_dispersion_real
    _atom_type_scat_dispersion_imag
    _atom_type_scat_source
    'C' 'C' 0.0033 0.0016
                         'International Tables Vol C Tables 4.2.6.8 and 6.1.1.4'
    'H' 'H' 0.0000 0.0000
                         'International Tables Vol C Tables 4.2.6.8 and 6.1.1.4'
    'N' 'N' 0.0061 0.0033
                         'International Tables Vol C Tables 4.2.6.8 and 6.1.1.4'
    'O' 'O' 0.0106 0.0060
                         'International Tables Vol C Tables 4.2.6.8 and 6.1.1.4'
    'Cd' 'Cd' -0.8075 1.2024
                         'International Tables Vol C Tables 4.2.6.8 and 6.1.1.4'
_computing_data_collection     'APEX2 (Bruker, 2007)'
_computing_cell_refinement     'SAINT (Bruker, 2007)'
_computing_data_reduction     'SAINT (Bruker, 2007)'
_computing_structure_solution     'SHELXTL (Sheldrick, 2008)'
_computing_structure_refinement     'SHELXTL (Sheldrick, 2008)'
_computing_molecular_graphics     'SHELXTL (Sheldrick, 2008)'
_computing_publication_material     'SHELXTL (Sheldrick, 2008)'
loop_
    _atom_site_type_symbol
    _atom_site_label
    _atom_site_fract_x
    _atom_site_fract_y
    _atom_site_fract_z
    _atom_site_U_iso_or_equiv
    _atom_site_adp_type
    _atom_site_calc_flag
    _atom_site_refinement_flags
    _atom_site_occupancy
    _atom_site_symmetry_multiplicity
    _atom_site_disorder_assembly
    _atom_site_disorder_group
    C C1 0.56965(17) 0.2539(3) 0.65471(7) 0.0297(5) Uani d . 1 1 . .
    H H1 0.5493 0.1230 0.6550 0.036 Uiso calc R 1 1 . .
    C C2 0.5882(2) 0.5543(3) 0.68646(8) 0.0360(6) Uani d . 1 1 . .
    H H2 0.5799 0.6396 0.7092 0.043 Uiso calc R 1 1 . .
    C C3 0.6311(2) 0.6240(4) 0.65109(8) 0.0388(6) Uani d . 1 1 . .
    H H3 0.6524 0.7543 0.6510 0.047 Uiso calc R 1 1 . .
    C C4 0.61084(17) 0.3260(3) 0.61922(7) 0.0271(5) Uani d . 1 1 . .
    C C5 0.61752(18) 0.1922(3) 0.58134(7) 0.0309(5) Uani d . 1 1 . .
    C C6 0.6697(2) -0.3057(4) 0.40570(8) 0.0409(6) Uani d . 1 1 . .
    H H6 0.6978 -0.1827 0.4018 0.049 Uiso calc R 1 1 . .
    C C7 0.6301(2) -0.6120(4) 0.38209(9) 0.0407(6) Uani d . 1 1 . .
    H H7 0.6307 -0.7109 0.3615 0.049 Uiso calc R 1 1 . .
    C C8 0.5894(2) -0.6511(4) 0.41992(9) 0.0401(6) Uani d . 1 1 . .
    H H8 0.5617 -0.7745 0.4237 0.048 Uiso calc R 1 1 . .
    C C9 0.63094(18) -0.3443(3) 0.44398(7) 0.0294(5) Uani d . 1 1 . .
    C C10 0.63336(19) -0.1919(3) 0.47903(8) 0.0323(5) Uani d . 1 1 . .
    N N1 0.64298(17) 0.5111(3) 0.61710(7) 0.0349(5) Uani d . 1 1 . .
    N N2 0.55839(15) 0.3686(3) 0.68886(6) 0.0288(4) Uani d . 1 1 . .
    N N3 0.66404(16) 0.2610(3) 0.54907(6) 0.0400(5) Uani d . 1 1 . .
    H H3B 0.6688 0.1894 0.5266 0.048 Uiso calc R 1 1 . .
    H H3C 0.6895 0.3772 0.5506 0.048 Uiso calc R 1 1 . .
    N N4 0.58381(19) -0.2357(3) 0.51183(7) 0.0473(6) Uani d . 1 1 . .
    H H4B 0.5827 -0.1543 0.5329 0.057 Uiso calc R 1 1 . .
    H H4A 0.5525 -0.3458 0.5122 0.057 Uiso calc R 1 1 . .
    N N5 0.58844(17) -0.5180(3) 0.45120(7) 0.0357(5) Uani d . 1 1 . .
    N N6 0.66844(19) -0.4378(4) 0.37415(7) 0.0457(6) Uani d . 1 1 . .
    N N7 0.35495(17) -0.0688(3) 0.72058(7) 0.0381(5) Uani d . 1 1 . .
    O O1 0.57917(17) 0.0284(3) 0.58187(6) 0.0502(5) Uani d . 1 1 . .
    O O2 0.68015(15) -0.0373(3) 0.47604(6) 0.0452(5) Uani d . 1 1 . .
    O O3 0.35625(17) 0.3987(4) 0.72005(7) 0.0526(5) Uani d D 1 1 . .
    H H3D 0.341(3) 0.410(5) 0.6940(4) 0.068(11) Uiso d D 1 1 . .
    H H3E 0.3053(18) 0.407(6) 0.7322(12) 0.085(14) Uiso d D 1 1 . .
    O O4 0.41705(19) -0.0161(3) 0.69628(8) 0.0698(7) Uani d . 1 1 . .
    O O5 0.3670(2) -0.0147(3) 0.75901(7) 0.0651(7) Uani d . 1 1 . .
    O O6 0.28421(17) -0.1698(3) 0.70757(9) 0.0702(7) Uani d . 1 1 . .
    Cd Cd1 0.5000 0.22584(4) 0.7500 0.03053(8) Uani d S 1 2 . .
loop_
    _atom_site_aniso_label
    _atom_site_aniso_U_11
    _atom_site_aniso_U_22
    _atom_site_aniso_U_33
    _atom_site_aniso_U_12
    _atom_site_aniso_U_13
    _atom_site_aniso_U_23
    C1 0.0371(12) 0.0264(11) 0.0269(10) -0.0051(9) 0.0093(9) -0.0015(9)
    C2 0.0477(16) 0.0323(12) 0.0292(13) -0.0037(11) 0.0087(11) -0.0067(9)
    C3 0.0531(17) 0.0288(12) 0.0356(14) -0.0102(11) 0.0106(12) -0.0035(10)
    C4 0.0290(12) 0.0297(11) 0.0230(11) -0.0047(9) 0.0042(9) -0.0015(8)
    C5 0.0366(13) 0.0343(12) 0.0228(11) -0.0046(10) 0.0078(10) -0.0024(9)
    C6 0.0480(16) 0.0442(14) 0.0325(13) -0.0153(12) 0.0143(12) -0.0046(11)
    C7 0.0437(16) 0.0435(14) 0.0354(14) 0.0006(12) 0.0059(12) -0.0118(11)
    C8 0.0485(16) 0.0320(12) 0.0404(15) -0.0047(11) 0.0071(13) -0.0063(10)
    C9 0.0299(12) 0.0347(11) 0.0238(11) -0.0058(9) 0.0042(10) -0.0018(9)
    C10 0.0366(13) 0.0333(12) 0.0275(12) -0.0060(10) 0.0047(10) -0.0025(9)
    N1 0.0441(13) 0.0321(10) 0.0298(11) -0.0089(9) 0.0102(10) 0.0020(8)
    N2 0.0314(11) 0.0322(10) 0.0237(10) -0.0026(8) 0.0072(8) -0.0028(7)
    N3 0.0525(13) 0.0427(12) 0.0274(9) -0.0133(10) 0.0171(9) -0.0060(9)
    N4 0.0688(15) 0.0409(12) 0.0364(11) -0.0256(11) 0.0254(11) -0.0140(10)
    N5 0.0453(13) 0.0313(10) 0.0318(11) -0.0063(9) 0.0096(10) -0.0002(8)
    N6 0.0517(15) 0.0558(14) 0.0316(12) -0.0092(11) 0.0136(11) -0.0071(10)
    N7 0.0377(13) 0.0308(11) 0.0468(14) -0.0010(9) 0.0088(11) -0.0010(9)
    O1 0.0752(15) 0.0408(10) 0.0390(11) -0.0237(10) 0.0281(10) -0.0141(8)
    O2 0.0569(13) 0.0402(10) 0.0411(11) -0.0225(9) 0.0175(10) -0.0087(8)
    O3 0.0475(14) 0.0815(15) 0.0305(11) 0.0188(11) 0.0128(10) 0.0083(10)
    O4 0.0758(17) 0.0646(14) 0.0773(17) -0.0271(12) 0.0495(14) -0.0193(12)
    O5 0.107(2) 0.0472(12) 0.0426(13) -0.0008(12) 0.0159(13) -0.0011(9)
    O6 0.0452(13) 0.0619(14) 0.103(2) -0.0182(11) 0.0033(13) -0.0088(13)
    Cd1 0.03867(15) 0.03185(13) 0.02309(12) 0.000 0.01321(10) 0.000
_geom_special_details
;
All e.s.d.'s (except the e.s.d. in the dihedral angle between two l.s. planes)
are estimated using the full covariance matrix. The cell e.s.d.'s are taken
into account individually in the estimation of e.s.d.'s in distances, angles
and torsion angles; correlations between e.s.d.'s in cell parameters are only
used when they are defined by crystal symmetry. An approximate (isotropic)
treatment of cell e.s.d.'s is used for estimating e.s.d.'s involving l.s.
planes.
;
loop_
    _geom_bond_atom_site_label_1
    _geom_bond_atom_site_label_2
    _geom_bond_site_symmetry_1
    _geom_bond_site_symmetry_2
    _geom_bond_distance
    _geom_bond_publ_flag
    Cd1 O3 . . 2.386(2) yes
    Cd1 O4 . . 2.529(2) yes
    Cd1 O5 . . 2.469(2) yes
    Cd1 N2 . . 2.3459(19) yes
    Cd1 O3 . 2_656 2.386(2) no
    Cd1 O4 . 2_656 2.529(2) no
    Cd1 O5 . 2_656 2.469(2) no
    Cd1 N2 . 2_656 2.3459(19) no
    O1 C5 . . 1.228(3) no
    O4 N7 . . 1.240(3) no
    O5 N7 . . 1.249(3) no
    O6 N7 . . 1.216(3) no
    O3 H3D . . 0.822(14) no
    O3 H3E . . 0.82(3) no
    O2 C10 . . 1.234(3) no
    N1 C3 . . 1.331(3) no
    N1 C4 . . 1.333(3) no
    N2 C2 . . 1.328(3) no
    N2 C1 . . 1.340(3) no
    N3 C5 . . 1.325(3) no
    N3 H3B . . 0.8600 no
    N3 H3C . . 0.8600 no
    N4 C10 . . 1.313(3) no
    N5 C8 . . 1.331(3) no
    N5 C9 . . 1.341(3) no
    N6 C7 . . 1.324(4) no
    N6 C6 . . 1.330(4) no
    N4 H4B . . 0.8600 no
    N4 H4A . . 0.8600 no
    C1 C4 . . 1.378(3) no
    C2 C3 . . 1.381(4) no
    C4 C5 . . 1.500(3) no
    C1 H1 . . 0.9300 no
    C2 H2 . . 0.9300 no
    C3 H3 . . 0.9300 no
    C6 C9 . . 1.377(3) no
    C7 C8 . . 1.377(4) no
    C9 C10 . . 1.503(3) no
    C6 H6 . . 0.9300 no
    C7 H7 . . 0.9300 no
    C8 H8 . . 0.9300 no
loop_
    _geom_angle_atom_site_label_1
    _geom_angle_atom_site_label_2
    _geom_angle_atom_site_label_3
    _geom_angle_site_symmetry_1
    _geom_angle_site_symmetry_2
    _geom_angle_site_symmetry_3
    _geom_angle
    _geom_angle_publ_flag
    O3 Cd1 O4 . . . 76.50(8) .
    O3 Cd1 O5 . . . 77.96(8) .
    O3 Cd1 N2 . . . 78.87(7) .
    O3 Cd1 O3 . . 2_656 121.11(9) .
    O3 Cd1 O4 . . 2_656 150.64(8) .
    O3 Cd1 O5 . . 2_656 149.14(8) .
    O3 Cd1 N2 . . 2_656 77.71(7) .
    O4 Cd1 O5 . . . 50.53(8) .
    O4 Cd1 N2 . . . 83.85(7) .
    O3 Cd1 O4 2_656 . . 150.64(8) no
    O4 Cd1 O4 . . 2_656 99.08(7) .
    O4 Cd1 O5 . . 2_656 77.17(8) .
    O4 Cd1 N2 . . 2_656 130.02(8) .
    O5 Cd1 N2 . . . 132.42(7) .
    O3 Cd1 O5 2_656 . . 149.14(8) no
    O4 Cd1 O5 2_656 . . 77.17(8) no
    O5 Cd1 O5 . . 2_656 97.26(8) .
    O5 Cd1 N2 . . 2_656 82.60(7) .
    O3 Cd1 N2 2_656 . . 77.71(7) no
    O4 Cd1 N2 2_656 . . 130.02(8) no
    O5 Cd1 N2 2_656 . . 82.60(7) no
    N2 Cd1 N2 . . 2_656 131.23(7) .
    O3 Cd1 O4 2_656 . 2_656 76.50(8) no
    O3 Cd1 O5 2_656 . 2_656 77.96(8) .
    O3 Cd1 N2 2_656 . 2_656 78.87(7) no
    O4 Cd1 O5 2_656 . 2_656 50.53(8) no
    O4 Cd1 N2 2_656 . 2_656 83.85(7) no
    O5 Cd1 N2 2_656 . 2_656 132.42(7) no
    Cd1 O4 N7 . . . 93.81(16) no
    Cd1 O5 N7 . . . 96.47(16) no
    H3D O3 H3E . . . 108(4) no
    Cd1 O3 H3D . . . 123(3) no
    Cd1 O3 H3E . . . 123(3) no
    C3 N1 C4 . . . 115.9(2) no
    C1 N2 C2 . . . 116.5(2) no
    Cd1 N2 C1 . . . 118.75(15) no
    Cd1 N2 C2 . . . 124.53(16) no
    O4 N7 O6 . . . 121.3(2) no
    O4 N7 O5 . . . 118.0(2) no
    O5 N7 O6 . . . 120.7(3) no
    H3B N3 H3C . . . 120.00 no
    C5 N3 H3B . . . 120.00 no
    C5 N3 H3C . . . 120.00 no
    C8 N5 C9 . . . 116.0(2) no
    C6 N6 C7 . . . 116.1(2) no
    C10 N4 H4B . . . 120.00 no
    C10 N4 H4A . . . 120.00 no
    H4A N4 H4B . . . 120.00 no
    N2 C1 C4 . . . 121.31(19) no
    N2 C2 C3 . . . 121.7(2) no
    N1 C3 C2 . . . 122.2(2) no
    C1 C4 C5 . . . 118.62(19) no
    N1 C4 C5 . . . 119.0(2) no
    N1 C4 C1 . . . 122.3(2) no
    N3 C5 C4 . . . 117.13(19) no
    O1 C5 C4 . . . 118.6(2) no
    O1 C5 N3 . . . 124.3(2) no
    C4 C1 H1 . . . 119.00 no
    N2 C1 H1 . . . 119.00 no
    C3 C2 H2 . . . 119.00 no
    N2 C2 H2 . . . 119.00 no
    C2 C3 H3 . . . 119.00 no
    N1 C3 H3 . . . 119.00 no
    N6 C6 C9 . . . 122.4(2) no
    N6 C7 C8 . . . 122.0(3) no
    N5 C8 C7 . . . 122.1(2) no
    C6 C9 C10 . . . 121.2(2) no
    N5 C9 C6 . . . 121.4(2) no
    N5 C9 C10 . . . 117.5(2) no
    O2 C10 N4 . . . 123.9(2) no
    O2 C10 C9 . . . 120.3(2) no
    N4 C10 C9 . . . 115.8(2) no
    N6 C6 H6 . . . 119.00 no
    C9 C6 H6 . . . 119.00 no
    N6 C7 H7 . . . 119.00 no
    C8 C7 H7 . . . 119.00 no
    N5 C8 H8 . . . 119.00 no
    C7 C8 H8 . . . 119.00 no
loop_
    _geom_torsion_atom_site_label_1
    _geom_torsion_atom_site_label_2
    _geom_torsion_atom_site_label_3
    _geom_torsion_atom_site_label_4
    _geom_torsion_site_symmetry_1
    _geom_torsion_site_symmetry_2
    _geom_torsion_site_symmetry_3
    _geom_torsion_site_symmetry_4
    _geom_torsion
    _geom_torsion_publ_flag
    O3 Cd1 O4 N7 . . . . -79.22(16) no
    O5 Cd1 O4 N7 . . . . 6.18(14) no
    N2 Cd1 O4 N7 . . . . -159.21(16) no
    O3 Cd1 O4 N7 2_656 . . . 149.72(17) no
    O4 Cd1 O4 N7 2_656 . . . 71.16(16) no
    O5 Cd1 O4 N7 2_656 . . . 117.01(16) no
    N2 Cd1 O4 N7 2_656 . . . -18.40(19) no
    O3 Cd1 O5 N7 . . . . 76.16(16) no
    O4 Cd1 O5 N7 . . . . -6.16(14) no
    N2 Cd1 O5 N7 . . . . 13.7(2) no
    O3 Cd1 O5 N7 2_656 . . . -151.55(16) no
    O4 Cd1 O5 N7 2_656 . . . -119.56(17) no
    O5 Cd1 O5 N7 2_656 . . . -72.90(16) no
    N2 Cd1 O5 N7 2_656 . . . 155.10(17) no
    O3 Cd1 N2 C1 . . . . -104.80(18) no
    O4 Cd1 N2 C1 . . . . -27.40(17) no
    O5 Cd1 N2 C1 . . . . -42.7(2) no
    O3 Cd1 N2 C1 2_656 . . . 129.63(18) no
    O4 Cd1 N2 C1 2_656 . . . 69.30(19) no
    O5 Cd1 N2 C1 2_656 . . . 50.41(17) no
    N2 Cd1 N2 C1 2_656 . . . -167.35(15) no
    O3 Cd1 N2 C2 . . . . 80.2(2) no
    O4 Cd1 N2 C2 . . . . 157.6(2) no
    O5 Cd1 N2 C2 . . . . 142.32(19) no
    O3 Cd1 N2 C2 2_656 . . . -45.4(2) no
    O4 Cd1 N2 C2 2_656 . . . -105.7(2) no
    O5 Cd1 N2 C2 2_656 . . . -124.6(2) no
    N2 Cd1 N2 C2 2_656 . . . 17.7(2) no
    Cd1 O4 N7 O5 . . . . -10.7(2) no
    Cd1 O4 N7 O6 . . . . 169.2(2) no
    Cd1 O5 N7 O4 . . . . 11.0(2) no
    Cd1 O5 N7 O6 . . . . -168.8(2) no
    C4 N1 C3 C2 . . . . 0.0(4) no
    C3 N1 C4 C1 . . . . -1.3(4) no
    C3 N1 C4 C5 . . . . 177.3(2) no
    Cd1 N2 C2 C3 . . . . 173.36(19) no
    C1 N2 C2 C3 . . . . -1.7(4) no
    Cd1 N2 C1 C4 . . . . -174.91(17) no
    C2 N2 C1 C4 . . . . 0.5(3) no
    C8 N5 C9 C10 . . . . -178.6(2) no
    C9 N5 C8 C7 . . . . -1.0(4) no
    C8 N5 C9 C6 . . . . 2.3(4) no
    C6 N6 C7 C8 . . . . 3.1(4) no
    C7 N6 C6 C9 . . . . -1.9(4) no
    N2 C1 C4 C5 . . . . -177.5(2) no
    N2 C1 C4 N1 . . . . 1.1(4) no
    N2 C2 C3 N1 . . . . 1.6(4) no
    N1 C4 C5 N3 . . . . 6.2(3) no
    C1 C4 C5 O1 . . . . 5.6(3) no
    N1 C4 C5 O1 . . . . -173.1(2) no
    C1 C4 C5 N3 . . . . -175.1(2) no
    N6 C6 C9 N5 . . . . -0.9(4) no
    N6 C6 C9 C10 . . . . -179.9(2) no
    N6 C7 C8 N5 . . . . -1.8(4) no
    N5 C9 C10 O2 . . . . 172.7(2) no
    N5 C9 C10 N4 . . . . -7.1(3) no
    C6 C9 C10 O2 . . . . -8.2(4) no
    C6 C9 C10 N4 . . . . 172.0(2) no
loop_
    _geom_hbond_atom_site_label_D
    _geom_hbond_atom_site_label_H
    _geom_hbond_atom_site_label_A
    _geom_hbond_site_symmetry_A
    _geom_hbond_distance_DH
    _geom_hbond_distance_HA
    _geom_hbond_distance_DA
    _geom_hbond_angle_DHA
    _geom_hbond_publ_flag
    O3 H3D N6 3_656 0.822(14) 2.126(13) 2.937(3) 169(4) yes
    O3 H3E O5 6_556 0.82(3) 2.44(3) 3.215(4) 158(3) yes
    O3 H3E O6 6_556 0.82(3) 2.39(3) 3.130(3) 150(3) yes
    N3 H3B O2 . 0.8600 2.2200 3.072(3) 170.00 yes
    N3 H3C O2 7_656 0.8600 2.3000 2.987(3) 137.00 yes
    N4 H4A N5 3_646 0.8600 2.5000 3.180(3) 137.00 yes
    N4 H4B O1 . 0.8600 1.9700 2.832(3) 179.00 yes
    C6 H6 N1 7_656 0.9300 2.5700 3.364(4) 143.00 yes
    C8 H8 O1 3_646 0.9300 2.5700 3.429(3) 155.00 yes
data_global
_journal_date_recd_electronic     2012-06-21
_journal_date_accepted     2012-06-23
_journal_name_full     'Acta Crystallographica, Section E'
_journal_year     2012
_journal_volume     68
_journal_issue      7
_journal_page_first     m1008
_journal_page_last     m1009
_journal_paper_category     QM
_journal_paper_doi     10.1107/S1600536812028577
_journal_coeditor_code     XU5577
_publ_contact_author
;
  'Shirvan, Sadif A.'
   Department of Chemistry
   Omidieh Branch
   Islamic Azad University
   Omidieh
   Iran
;
_publ_contact_author_email     'sadif.shirvan1@gmail.com'
_publ_contact_author_fax     '0098 0652-3222533'
_publ_contact_author_phone     '0098 0652-3222533'
_publ_section_title
;\
Diaquabis(nitrato-\k^2^<i>O</i>,<i>O</i>')bis(pyrazine-2-carboxamide-\
\k<i>N</i>^4^)cadmium--pyrazine-2-carboxamide (1/2)
;
loop_
    _publ_author_name
    _publ_author_address
    'Shirvan, Sadif A.'
;      Department of Chemistry
       Omidieh Branch
       Islamic Azad University
       Omidieh
       Iran
;
    'Haydari Dezfuli, Sara'
;      Department of Chemistry
       Omidieh Branch
       Islamic Azad University
       Omidieh
       Iran
;
