# Supplementary material for: Diaqua­bis­(nitrato-κ2 O,O′)bis­(pyrazine-2-carboxamide-κN 4)cadmium–pyrazine-2-carboxamide (1/2)
Source: Acta Crystallogr Sect E Struct Rep Online. 2012 Jun 30;68(Pt 7):m1008–9. doi: 10.1107/S1600536812028577 (PMC3393246; doi:10.1107/S1600536812028577)
Supplement: Supplementary file 2 [file e-68-m1008-Isup2.hkl]

# 
# h,k,l, Fc-squared, Fo-squared, sigma(Fo-squared) and status flag 
# 
data_I
_shelx_title ' 2' 
_shelx_refln_list_code          4 
_shelx_F_calc_maximum      376.41 
_exptl_crystal_F_000        70.00 
_reflns_d_resolution_high  0.7296 
 
loop_ 
 _symmetry_equiv_pos_as_xyz 
 'x, y, z' 
 '-x, y, -z+1/2' 
 'x+1/2, y+1/2, z' 
 '-x+1/2, y+1/2, -z+1/2' 
 '-x, -y, -z' 
 'x, -y, z-1/2' 
 '-x+1/2, -y+1/2, -z' 
 'x+1/2, -y+1/2, z-1/2' 
 
_cell_length_a    13.5650 
_cell_length_b     6.7845 
_cell_length_c    31.2031 
_cell_angle_alpha  90.000 
_cell_angle_beta   95.665 
_cell_angle_gamma  90.000 
 
_shelx_F_squared_multiplier     1.000 
 
loop_ 
 _refln_index_h 
 _refln_index_k 
 _refln_index_l 
 _refln_F_squared_calc 
 _refln_F_squared_meas 
 _refln_F_squared_sigma 
 _refln_observed_status 
   4   0   0   133225.11   132440.31   1006.08 o 
   6   0   0    10540.97    10602.68    199.59 o 
   8   0   0     9024.93     9835.99    220.90 o 
  10   0   0     2331.51     2387.93    130.98 o 
  12   0   0     4702.41     4696.73    127.26 o 
  14   0   0     5385.17     5177.73    136.40 o 
  16   0   0     1173.59     1326.73    134.29 o 
  18   0   0      233.08      600.74    236.74 o 
   1   1   0     2512.25     2212.48    129.53 o 
   3   1   0     5293.13     5297.96    114.97 o 
   5   1   0     5107.08     5844.97    102.43 o 
   7   1   0     1150.74     1180.80    109.04 o 
   9   1   0      385.71      420.66    104.07 o 
  11   1   0      378.71      449.87     99.34 o 
  13   1   0       16.02      -15.19     89.89 o 
  15   1   0       17.53       79.94    100.08 o 
  17   1   0       32.10       48.35    112.12 o 
   0   2   0     4479.42     3516.64    158.71 o 
   2   2   0    17154.24    17274.97    162.64 o 
   4   2   0    37518.34    37287.99    408.43 o 
   6   2   0    10515.67    10710.53    180.62 o 
   8   2   0     8034.80     8614.54    173.60 o 
  10   2   0     5002.76     4963.38    175.08 o 
  12   2   0      784.99      750.16    144.76 o 
  14   2   0      939.88      990.23    143.52 o 
  16   2   0     1256.96     1051.27    120.12 o 
  18   2   0      984.71      801.76    128.64 o 
   1   3   0     2228.32     2840.67     97.53 o 
   3   3   0     9134.78     9165.45    176.42 o 
   5   3   0    10033.33    10576.70    109.94 o 
   7   3   0      520.18      436.57     85.32 o 
   9   3   0     3113.01     3150.51     83.26 o 
  11   3   0      193.22      192.75    112.94 o 
  13   3   0      461.68      368.73    141.95 o 
  15   3   0      176.58      179.78    168.82 o 
  17   3   0        0.41      266.64    181.35 o 
   0   4   0    22337.34    22305.20    198.67 o 
   2   4   0     9717.14     9317.55    116.19 o 
   4   4   0     1468.16     1378.64     90.12 o 
   6   4   0     2621.26     2621.04     93.41 o 
   8   4   0      451.55      540.55     91.76 o 
  10   4   0     3335.91     3243.68    116.42 o 
  12   4   0     5310.66     5162.37    125.55 o 
  14   4   0      491.38      270.93    124.47 o 
  16   4   0       56.83       52.86    172.96 o 
   1   5   0    10341.92     9968.53    269.25 o 
   3   5   0      817.90      921.03     86.22 o 
   5   5   0      779.90      892.43    100.26 o 
   7   5   0     1506.40     1687.92     88.94 o 
   9   5   0     1604.91     1669.39     91.97 o 
  11   5   0      255.51      374.70     98.07 o 
  13   5   0      340.91      317.68    114.64 o 
  15   5   0      714.46      285.80    314.96 o 
   0   6   0        8.40      400.23    140.33 o 
   2   6   0     1402.61     1295.18     95.52 o 
   4   6   0     3417.62     3400.79    101.61 o 
   6   6   0     2420.57     2363.61    122.49 o 
   8   6   0       52.42      116.49    100.61 o 
  10   6   0       21.30      108.81    101.25 o 
  12   6   0      749.18      738.65    119.61 o 
  14   6   0      360.66      123.98    141.85 o 
   1   7   0     4148.33     4296.24    335.37 o 
   3   7   0     1083.63     1106.33    106.19 o 
   5   7   0      421.39      444.12     94.81 o 
   7   7   0     1216.93     1262.18    104.34 o 
   9   7   0      824.67      797.40    117.79 o 
  11   7   0      106.47      124.12    119.27 o 
   0   8   0      486.80      419.89    145.25 o 
   2   8   0      616.43      733.74    109.90 o 
   4   8   0       56.07      103.80     94.49 o 
   6   8   0        0.87      266.87    135.01 o 
   8   8   0        6.12     -100.48    116.65 o 
   1   9   0      627.15      773.55    166.44 o 
   3   9   0      960.94      727.67    132.82 o 
 -17   1   1     2215.91     2083.38    113.19 o 
 -15   1   1     1505.83     1311.82     98.64 o 
 -13   1   1     1572.36     1600.69    122.99 o 
 -11   1   1     4401.23     4396.31    118.14 o 
  -9   1   1     3383.50     3453.45    127.00 o 
  -7   1   1    18385.09    18943.25   1005.23 o 
  -5   1   1     6237.70     5829.30    100.47 o 
  -3   1   1    16182.77    16439.05    164.13 o 
  -1   1   1    56157.18    55634.05    876.13 o 
   1   1   1    54664.97    53352.61    632.88 o 
   3   1   1    30748.35    32073.02    326.09 o 
   5   1   1    24827.99    25801.62    191.21 o 
   7   1   1    12341.77    12186.12    128.57 o 
   9   1   1      718.39      633.37    106.66 o 
  11   1   1     4990.22     4768.72    244.30 o 
  13   1   1     2271.82     2383.77    125.87 o 
  15   1   1      861.65      856.79     97.43 o 
  17   1   1      738.74      656.09    109.84 o 
 -18   2   1       24.23     -124.12    124.12 o 
 -16   2   1      109.04      164.97    125.05 o 
 -14   2   1        0.37       99.36    137.44 o 
 -12   2   1      845.31     1002.81    147.16 o 
 -10   2   1     1896.43     1748.27    105.09 o 
  -8   2   1      383.35      570.51     85.51 o 
  -6   2   1       10.36       51.69     75.41 o 
  -4   2   1     5449.45     5793.88    160.81 o 
  -2   2   1     8699.92     8748.69    148.40 o 
   0   2   1     4580.02     4808.18    124.09 o 
   2   2   1    10819.61    10783.86    149.31 o 
   4   2   1       34.20       56.40     79.60 o 
   6   2   1      199.83      231.32     82.87 o 
   8   2   1     4248.45     4736.88     95.26 o 
  10   2   1     3324.28     3185.64    146.03 o 
  12   2   1       84.26      151.60    143.14 o 
  14   2   1        3.04       -6.40    138.78 o 
  16   2   1      136.11      248.43    140.14 o 
  18   2   1        0.28      185.73    177.02 o 
 -17   3   1      293.01      211.68    139.41 o 
 -15   3   1     1373.65     1554.94    218.02 o 
 -13   3   1     1626.87     1528.25    139.88 o 
 -11   3   1     2163.41     2065.07    108.95 o 
  -9   3   1     5094.37     5231.49     96.76 o 
  -7   3   1     3066.03     2833.79     87.22 o 
  -5   3   1     9280.66     9051.67    165.66 o 
  -3   3   1    15866.97    15651.20    129.46 o 
  -1   3   1    15704.40    15290.62    281.14 o 
   1   3   1    36230.43    36398.76    260.15 o 
   3   3   1     2456.34     2203.58     87.38 o 
   5   3   1       16.38       53.13     69.98 o 
   7   3   1    13324.71    12559.11    210.49 o 
   9   3   1     6281.74     6251.02    101.00 o 
  11   3   1     2198.00     2218.03    100.75 o 
  13   3   1     2321.04     2458.25    143.51 o 
  15   3   1      501.59      415.21    177.08 o 
  17   3   1      214.32      313.19    132.16 o 
 -16   4   1      418.72      331.31    192.96 o 
 -14   4   1      691.07      771.33    138.57 o 
 -12   4   1       91.33       84.89    109.00 o 
 -10   4   1       24.47      243.01     95.56 o 
  -8   4   1     2734.38     2559.64     96.66 o 
  -6   4   1     4060.49     3900.42     87.35 o 
  -4   4   1     4473.93     4780.49    176.56 o 
  -2   4   1     6238.01     5989.02    113.10 o 
   0   4   1     3134.09     2842.77    104.76 o 
   2   4   1     1244.54      966.08     90.35 o 
   4   4   1      110.73      229.27     72.68 o 
   6   4   1     7155.25     6985.02     91.55 o 
   8   4   1     2764.61     2815.39     93.69 o 
  10   4   1      252.09      274.14     89.01 o 
  12   4   1     1458.58     1437.13    100.27 o 
  14   4   1      186.89      333.50    146.73 o 
  16   4   1       54.04      172.89    166.52 o 
 -15   5   1      148.41      242.04    149.95 o 
 -13   5   1     1204.77     1032.26    116.44 o 
 -11   5   1     1670.79     1638.77    118.29 o 
  -9   5   1      578.90      741.30     80.47 o 
  -7   5   1      881.53      999.60    141.98 o 
  -5   5   1     5301.15     5022.33    223.89 o 
  -3   5   1     2619.34     2490.05     97.08 o 
  -1   5   1     2794.59     2681.41    109.25 o 
   1   5   1     1021.89      939.04     93.02 o 
   3   5   1     3972.02     3950.75    125.09 o 
   5   5   1     5024.88     4949.95     97.63 o 
   7   5   1     1020.15     1133.42     98.16 o 
   9   5   1     2587.20     2644.85     90.07 o 
  11   5   1      546.52      619.03     92.19 o 
  13   5   1      164.31      187.20    114.54 o 
  15   5   1      255.11       45.08    140.91 o 
 -14   6   1      209.68      332.74    204.16 o 
 -12   6   1      599.79      538.27    113.48 o 
 -10   6   1     1205.33     1224.16    102.16 o 
  -8   6   1     1020.14     1061.33     97.18 o 
  -6   6   1      395.76      507.72     84.51 o 
  -4   6   1     1720.00     1758.81    163.29 o 
  -2   6   1     3727.11     3424.28    121.73 o 
   0   6   1     2064.20     1755.87     98.96 o 
   2   6   1     3689.30     3636.72    108.84 o 
   4   6   1     4857.27     4814.60    118.19 o 
   6   6   1      684.90      942.31     86.93 o 
   8   6   1      392.99      533.26    111.22 o 
  10   6   1      651.13      652.58    111.51 o 
  12   6   1      609.96      642.52    110.75 o 
  14   6   1      309.73      284.71    130.61 o 
 -11   7   1      359.82      346.39    111.11 o 
  -9   7   1        1.80      310.03    119.78 o 
  -7   7   1      399.60      339.67     95.13 o 
  -5   7   1     1396.01     1565.38     87.50 o 
  -3   7   1     1751.64     1681.46     97.69 o 
  -1   7   1      489.96      648.48     97.65 o 
   1   7   1     1678.54     1572.78     95.14 o 
   3   7   1      194.44      244.74    100.43 o 
   5   7   1       14.19       10.65    103.34 o 
   7   7   1      649.12      719.64     96.65 o 
   9   7   1      245.71      259.24    136.52 o 
  11   7   1       21.98      106.35    115.78 o 
  -8   8   1      972.14     1087.25    178.88 o 
  -6   8   1      685.00      676.83    137.87 o 
  -4   8   1     1353.89     1286.68    135.95 o 
  -2   8   1     1003.55     1088.98    228.53 o 
   0   8   1     1009.67     1016.81    119.14 o 
   2   8   1      826.60      869.47    100.37 o 
   4   8   1     1023.31     1158.85    129.41 o 
   6   8   1      830.03      964.25    136.20 o 
   8   8   1      473.56      424.41    112.47 o 
  -3   9   1       33.54       40.72    104.73 o 
  -1   9   1        9.29     -123.81    123.81 o 
   1   9   1       49.22       37.18    170.30 o 
   3   9   1      311.42      389.82    129.30 o 
 -18   0   2      438.01      460.51    199.25 o 
 -16   0   2      831.09      779.74    149.46 o 
 -14   0   2     7041.97     6373.34    390.30 o 
 -12   0   2     1965.43     2100.15    155.89 o 
 -10   0   2     1672.14     1681.20    109.53 o 
  -8   0   2    20538.48    20233.02   1103.92 o 
  -6   0   2    18022.43    17977.89    421.17 o 
  -4   0   2     1875.68     1799.46    288.24 o 
   2   0   2    33842.32    34521.13    684.57 o 
   4   0   2   115190.95   116550.34    589.13 o 
   6   0   2    10535.87    10710.33    198.56 o 
   8   0   2    10783.50    10154.64    266.97 o 
  10   0   2     1944.03     2063.61    114.19 o 
  12   0   2      850.86      945.02    137.03 o 
  14   0   2     2588.78     2681.34    217.28 o 
  16   0   2      284.55      310.49    133.60 o 
  18   0   2      609.38      746.17    176.12 o 
 -17   1   2       44.82      188.57    129.64 o 
 -15   1   2       20.72        4.69    107.26 o 
 -13   1   2       11.92        6.84     96.27 o 
 -11   1   2       22.81      -16.41     87.07 o 
  -9   1   2     3190.74     3226.50    171.30 o 
  -7   1   2      505.37      469.83     93.80 o 
  -5   1   2      126.56      248.99     78.94 o 
  -3   1   2       17.88      128.61     97.15 o 
  -1   1   2     1932.51     2231.34    142.47 o 
   1   1   2     2561.16     2538.24    119.14 o 
   3   1   2      534.82      580.80     84.24 o 
   5   1   2     1067.43     1209.41     78.97 o 
   7   1   2      647.22      731.27    103.37 o 
   9   1   2      944.25     1064.28    109.60 o 
  11   1   2        3.22       64.43     97.11 o 
  13   1   2      793.63      860.99     99.83 o 
  15   1   2        0.51       20.32     96.36 o 
  17   1   2        9.94       22.90    106.66 o 
 -18   2   2      292.56      374.67    132.48 o 
 -16   2   2     1349.26     1379.61    143.31 o 
 -14   2   2     1056.08     1028.39    138.71 o 
 -12   2   2     1872.96     1604.72    129.86 o 
 -10   2   2    11084.76    10771.35    145.55 o 
  -8   2   2     1971.50     1867.39     77.28 o 
  -6   2   2     9754.92     9407.23    229.19 o 
  -4   2   2    56899.09    57324.05    391.46 o 
  -2   2   2     6414.48     6477.19    122.90 o 
   0   2   2       36.01       77.00     92.97 o 
   2   2   2    26567.96    25859.36    190.15 o 
   4   2   2    67293.76    68367.45    560.29 o 
   6   2   2     8500.00     8830.62    151.77 o 
   8   2   2     1084.75      835.40     82.96 o 
  10   2   2     4788.92     4831.86    130.33 o 
  12   2   2     3587.49     3357.96    292.23 o 
  14   2   2      780.39      725.08    116.60 o 
  16   2   2      278.12      512.58    140.16 o 
 -17   3   2       19.82       98.83    152.21 o 
 -15   3   2        0.54      -11.51    167.85 o 
 -13   3   2      129.28       87.59    139.14 o 
 -11   3   2     1835.08     1821.77    105.70 o 
  -9   3   2      337.52      410.32     83.83 o 
  -7   3   2      271.70      340.77     81.15 o 
  -5   3   2    28988.13    30627.76    507.80 o 
  -3   3   2     1522.65     1487.68     90.08 o 
  -1   3   2      260.08      444.20     81.61 o 
   1   3   2      278.59      288.42     85.28 o 
   3   3   2     3369.09     2973.09    114.13 o 
   5   3   2     3418.58     3180.95     98.43 o 
   7   3   2      426.06      647.36     90.76 o 
   9   3   2     2945.23     3146.92    192.34 o 
  11   3   2      789.52      876.46    133.93 o 
  13   3   2      261.25      498.49    136.59 o 
  15   3   2       70.17       80.09    175.28 o 
  17   3   2      212.92       93.57    141.40 o 
 -16   4   2      213.87      204.08    196.09 o 
 -14   4   2      375.40      536.23    123.26 o 
 -12   4   2     1134.93     1195.95    177.03 o 
 -10   4   2     2785.37     2760.90    136.83 o 
  -8   4   2     4911.53     4779.77     95.68 o 
  -6   4   2     6424.15     6491.01    118.47 o 
  -4   4   2     9979.67     9941.90    110.58 o 
  -2   4   2     2641.94     2293.12     95.61 o 
   0   4   2      630.83      496.48     84.86 o 
   2   4   2    17482.32    17661.77    354.49 o 
   4   4   2     4743.17     4451.31     97.81 o 
   6   4   2     1402.54     1345.20     85.52 o 
   8   4   2     5972.02     5651.72    141.80 o 
  10   4   2     2970.56     2920.18     91.47 o 
  12   4   2       65.33      196.54    101.63 o 
  14   4   2      716.77      653.46    384.05 o 
  16   4   2      995.63      709.66    175.79 o 
 -15   5   2      311.48      316.07    228.56 o 
 -13   5   2      293.54      338.65    124.33 o 
 -11   5   2      929.58     1033.75    105.27 o 
  -9   5   2     2486.60     2536.12    101.22 o 
  -7   5   2     1298.72     1340.94    102.84 o 
  -5   5   2      782.35      883.39     86.79 o 
  -3   5   2     1247.00     1211.38    101.01 o 
  -1   5   2     6605.53     6194.31    115.82 o 
   1   5   2     4386.26     4145.51    109.25 o 
   3   5   2     2644.17     2704.58    124.66 o 
   5   5   2     3597.74     3461.44    152.06 o 
   7   5   2      868.34     1037.47     88.55 o 
   9   5   2      464.43      613.79     89.08 o 
  11   5   2      679.30     1135.86    141.46 o 
  13   5   2      820.79      955.64    122.49 o 
  15   5   2      103.65       50.04    224.72 o 
 -14   6   2      135.88      162.88    131.74 o 
 -12   6   2      296.80      404.34    105.68 o 
 -10   6   2      983.41     1073.18    102.95 o 
  -8   6   2     2602.64     2537.80    106.37 o 
  -6   6   2      165.51      209.08     87.21 o 
  -4   6   2        2.80       18.88     92.28 o 
  -2   6   2     2246.94     2119.28     99.01 o 
   0   6   2     2946.61     2943.27    197.14 o 
   2   6   2     1922.38     2195.08    134.73 o 
   4   6   2      502.82      528.47     80.01 o 
   6   6   2     2985.43     2707.05     95.84 o 
   8   6   2      615.28      723.55    108.62 o 
  10   6   2       13.69       90.44    107.98 o 
  12   6   2      197.81      328.08    110.24 o 
  14   6   2      472.56      341.83    203.54 o 
 -11   7   2      395.74      580.31    106.67 o 
  -9   7   2       56.12      320.58     97.86 o 
  -7   7   2     1236.02     1175.39    152.74 o 
  -5   7   2     3462.83     3756.25    103.18 o 
  -3   7   2     2241.93     2368.19    146.48 o 
  -1   7   2      459.26      474.20     98.69 o 
   1   7   2     1125.14     1110.27    104.25 o 
   3   7   2     1541.65     1292.98    102.91 o 
   5   7   2     1782.34     1766.15    101.25 o 
   7   7   2     2307.57     2228.49    121.44 o 
   9   7   2      516.87      513.99    110.87 o 
  11   7   2      233.51      401.28    147.37 o 
  -8   8   2        7.90       77.44    122.48 o 
  -6   8   2       30.19      201.15    101.53 o 
  -4   8   2      490.85      526.26    142.74 o 
  -2   8   2        8.98      194.10    107.01 o 
   0   8   2      221.88      250.59    117.08 o 
   2   8   2      620.59      606.23    205.21 o 
   4   8   2        2.72      218.67    100.75 o 
   6   8   2      297.39      218.86    117.32 o 
   8   8   2      554.87      384.08    119.28 o 
  -3   9   2      610.85      733.16    197.49 o 
  -1   9   2      682.52      834.50    138.82 o 
   1   9   2      501.30      624.27    126.59 o 
   3   9   2      639.87      675.76    118.61 o 
 -17   1   3       53.27       93.89    118.04 o 
 -15   1   3     1768.43     1618.91    101.82 o 
 -13   1   3     6842.75     6817.30    171.28 o 
 -11   1   3     4017.76     4091.95    143.83 o 
  -9   1   3     9917.00     9999.70    338.07 o 
  -7   1   3    14358.71    14277.25    268.03 o 
  -5   1   3      305.78      294.00     80.12 o 
  -3   1   3    36870.30    37557.09    309.91 o 
  -1   1   3      828.16      792.30    116.13 o 
   1   1   3    28489.13    28331.11    203.76 o 
   3   1   3   141686.98   139097.27   1097.69 o 
   5   1   3    29700.36    30572.08    235.12 o 
   7   1   3     3319.78     3194.81    114.48 o 
   9   1   3     3492.07     3588.84    131.33 o 
  11   1   3     4732.41     4638.19    117.73 o 
  13   1   3      746.01      717.63     84.73 o 
  15   1   3     1038.59     1231.99     98.04 o 
  17   1   3      446.09      620.44    109.10 o 
 -18   2   3      225.21      124.74    125.11 o 
 -16   2   3        3.02      -16.78    124.68 o 
 -14   2   3      491.63      521.26    137.29 o 
 -12   2   3     1229.47     1117.55    184.87 o 
 -10   2   3     1352.50     1562.22    122.90 o 
  -8   2   3      105.03      192.82     76.17 o 
  -6   2   3     4093.99     4150.96    100.65 o 
  -4   2   3    26598.14    27099.62    621.81 o 
  -2   2   3     2915.82     3059.42    103.84 o 
   0   2   3    11762.92    12084.46    151.32 o 
   2   2   3    18430.76    18518.14    152.61 o 
   4   2   3      329.12      145.36     79.88 o 
   6   2   3     1822.72     1933.37     74.99 o 
   8   2   3      233.73      266.69     77.01 o 
  10   2   3      801.92      868.16    141.99 o 
  12   2   3      440.75      326.10    117.57 o 
  14   2   3       20.25       65.84     99.50 o 
  16   2   3      317.83      352.00    128.52 o 
 -17   3   3      154.23      336.82    168.69 o 
 -15   3   3      266.55      411.58    176.85 o 
 -13   3   3     1703.72     1550.02    156.66 o 
 -11   3   3     3718.43     3833.19    167.29 o 
  -9   3   3     4688.29     4561.19    102.75 o 
  -7   3   3     8467.31     8170.84    204.38 o 
  -5   3   3    10091.81    10654.32    250.46 o 
  -3   3   3     6199.76     5866.82    112.64 o 
  -1   3   3     6340.68     5693.29    101.68 o 
   1   3   3    15581.21    15505.89    171.91 o 
   3   3   3    35968.15    36639.85    259.60 o 
   5   3   3    10652.17    10854.53    196.31 o 
   7   3   3      366.79      448.92     81.00 o 
   9   3   3     1628.46     1724.70    110.08 o 
  11   3   3     2717.99     2582.29    102.81 o 
  13   3   3     1676.51     1622.73    144.48 o 
  15   3   3     1076.29     1104.03    155.56 o 
  17   3   3      352.39      277.24    144.46 o 
 -16   4   3      196.18      502.05    346.35 o 
 -14   4   3      701.28      702.46    152.77 o 
 -12   4   3     1260.01     1111.93     99.09 o 
 -10   4   3       18.02        4.28    103.05 o 
  -8   4   3     2113.06     2211.35     88.79 o 
  -6   4   3     2728.77     2578.39     83.89 o 
  -4   4   3      105.78       18.59    114.16 o 
  -2   4   3    13594.73    14397.70    205.96 o 
   0   4   3    13521.22    13881.93    192.59 o 
   2   4   3      275.12       81.12     93.72 o 
   4   4   3       92.62       63.83     85.58 o 
   6   4   3     4633.48     4783.01     87.13 o 
   8   4   3     1315.77     1227.78     83.48 o 
  10   4   3      642.48      759.64    118.38 o 
  12   4   3      289.35      241.08    131.82 o 
  14   4   3      331.09      541.68    164.39 o 
  16   4   3      318.20      453.49    202.60 o 
 -15   5   3      269.27      455.34    171.85 o 
 -13   5   3       38.24      149.39    123.03 o 
 -11   5   3      564.39      652.19    113.18 o 
  -9   5   3     6170.70     6108.94     99.64 o 
  -7   5   3     1878.24     1878.49     89.10 o 
  -5   5   3     2626.74     2745.16     90.77 o 
  -3   5   3     5111.71     5414.63    126.45 o 
  -1   5   3     1299.11     1143.91     94.11 o 
   1   5   3      268.21      140.78    105.49 o 
   3   5   3     4023.41     4071.18     94.37 o 
   5   5   3     2887.48     2985.43     88.20 o 
   7   5   3     3143.53     3246.90    125.07 o 
   9   5   3     2990.12     3084.05    194.43 o 
  11   5   3       99.90      144.50    113.88 o 
  13   5   3       69.31      134.17    115.69 o 
  15   5   3      340.47      336.80    174.44 o 
 -14   6   3      197.38      366.78    140.08 o 
 -12   6   3     1061.55      894.02    119.74 o 
 -10   6   3     1485.26     1535.94    103.36 o 
  -8   6   3      887.90     1081.25    104.46 o 
  -6   6   3     1702.83     1695.45    130.91 o 
  -4   6   3     2464.81     2256.26    181.21 o 
  -2   6   3       79.77      210.40     93.39 o 
   0   6   3     1434.88     1291.46    105.61 o 
   2   6   3     6650.85     6436.30    142.32 o 
   4   6   3     3272.20     3256.88    172.02 o 
   6   6   3     2843.41     2884.23    100.44 o 
   8   6   3      848.95      891.39     97.81 o 
  10   6   3       32.64       81.22    118.45 o 
  12   6   3      521.20      578.47    131.13 o 
 -11   7   3      222.54      -10.62    125.69 o 
  -9   7   3     1054.76     1259.17    116.31 o 
  -7   7   3      809.41      600.19     94.37 o 
  -5   7   3      106.51      228.34    100.81 o 
  -3   7   3      207.11       90.30    184.95 o 
  -1   7   3     3300.20     3236.15    112.93 o 
   1   7   3     1565.95     1577.40    109.70 o 
   3   7   3      268.43      246.14    110.08 o 
   5   7   3      972.88      974.83    144.99 o 
   7   7   3      236.44      369.78     95.40 o 
   9   7   3       69.34      155.53    108.75 o 
  11   7   3        0.53       43.82    116.35 o 
  -8   8   3       72.05      216.54    107.10 o 
  -6   8   3      597.30      484.57    103.60 o 
  -4   8   3      798.63      945.44    183.44 o 
  -2   8   3     1454.83     1442.49    110.61 o 
   0   8   3     2269.30     2165.46    115.06 o 
   2   8   3     1284.21     1085.56    129.35 o 
   4   8   3      940.86      930.25    104.12 o 
   6   8   3      206.52      222.89    115.22 o 
   8   8   3      294.88      286.82    107.66 o 
  -3   9   3        7.46        4.60    127.88 o 
  -1   9   3      202.13      361.07    122.28 o 
   1   9   3      125.76      141.76    104.70 o 
   3   9   3        2.12      194.61    114.85 o 
 -18   0   4        6.93       20.59    191.08 o 
 -16   0   4      535.69      643.99    147.11 o 
 -14   0   4     5010.25     5147.16    214.15 o 
 -12   0   4     2876.19     2706.65    118.90 o 
 -10   0   4     9483.62     8639.81    587.26 o 
  -8   0   4     8637.17     8457.85    357.90 o 
  -6   0   4    19202.91    19072.30    516.19 o 
   0   0   4    37424.32    35047.63    858.91 o 
   2   0   4    23603.46    22902.95    666.41 o 
   4   0   4    70133.53    71959.00    546.62 o 
   6   0   4    19071.33    19363.16    507.47 o 
   8   0   4     6259.81     6237.68    190.43 o 
  10   0   4     1952.87     1993.36    111.85 o 
  12   0   4     3349.35     3450.63    114.45 o 
  14   0   4     1697.78     1765.30    129.89 o 
  16   0   4      479.78      518.52    156.54 o 
  18   0   4      333.33      445.02    145.84 o 
 -17   1   4       82.04      175.93    108.52 o 
 -15   1   4      475.09      685.72    106.04 o 
 -13   1   4       54.59       -4.32     96.91 o 
 -11   1   4      250.39      456.63    117.33 o 
  -9   1   4     2492.07     2797.37    165.98 o 
  -7   1   4      431.81      378.64     91.47 o 
  -5   1   4    15057.29    16933.82    166.93 o 
  -3   1   4      830.44      856.68    105.14 o 
  -1   1   4    83845.87    84147.45   1474.75 o 
   1   1   4     1852.05     1924.36    109.15 o 
   3   1   4   134303.83   138322.86   1229.21 o 
   5   1   4     3694.14     3888.83     91.02 o 
   7   1   4    20311.23    21074.18    438.94 o 
   9   1   4     2223.35     2144.18    105.42 o 
  11   1   4       47.06       96.64     86.97 o 
  13   1   4       55.81       48.42     81.22 o 
  15   1   4       12.55      132.37    118.87 o 
  17   1   4        9.69       33.91    108.47 o 
 -18   2   4       95.73      188.80    134.65 o 
 -16   2   4      137.73      172.68    116.80 o 
 -14   2   4     3050.25     2940.91    124.28 o 
 -12   2   4     6048.67     6415.36    165.47 o 
 -10   2   4     4202.07     3947.16    120.67 o 
  -8   2   4     5886.89     5881.04     98.47 o 
  -6   2   4    13151.65    13303.54    262.82 o 
  -4   2   4     7993.01     7742.84    120.06 o 
  -2   2   4    16445.07    16494.15    154.76 o 
   0   2   4    12140.90    11979.58    157.43 o 
   2   2   4    22290.63    21983.50    177.35 o 
   4   2   4    40737.45    41851.86    559.90 o 
   6   2   4     7779.52     8061.69     89.76 o 
   8   2   4     7925.13     8049.52    214.09 o 
  10   2   4     2737.98     2589.04    119.63 o 
  12   2   4      633.64      653.82    126.33 o 
  14   2   4     1298.76     1222.63    112.75 o 
  16   2   4      757.19      714.40    108.48 o 
 -17   3   4      195.70      235.67    152.24 o 
 -15   3   4        3.00      129.09    165.71 o 
 -13   3   4       44.54      -52.54    133.76 o 
 -11   3   4     1964.82     2029.32    132.96 o 
  -9   3   4     7488.21     7620.79    187.31 o 
  -7   3   4      430.96      303.68     82.25 o 
  -5   3   4      195.33      600.74    180.76 o 
  -3   3   4     1958.85     1952.34     93.69 o 
  -1   3   4    11782.99    12067.84    130.62 o 
   1   3   4      508.17      498.54     81.51 o 
   3   3   4    14356.24    14819.35    121.26 o 
   5   3   4     1193.27     1175.12     86.90 o 
   7   3   4      288.59      411.34     79.16 o 
   9   3   4     1304.43     1177.62     89.08 o 
  11   3   4      204.35      173.11    112.94 o 
  13   3   4      814.76      859.05    162.36 o 
  15   3   4      616.31      469.54    219.38 o 
  17   3   4       97.25       32.63    175.02 o 
 -16   4   4      435.46      224.38    177.75 o 
 -14   4   4       64.93       67.10    131.35 o 
 -12   4   4     1096.41     1122.76    108.64 o 
 -10   4   4     3226.08     3109.58    105.63 o 
  -8   4   4     4050.51     4278.32     95.45 o 
  -6   4   4     2779.00     2741.61     97.17 o 
  -4   4   4     6094.65     5897.92    159.39 o 
  -2   4   4    16284.70    16794.00    190.61 o 
   0   4   4    14531.37    14338.10    241.17 o 
   2   4   4     2004.78     1870.20     91.15 o 
   4   4   4      109.32       38.91     75.43 o 
   6   4   4     4450.30     4579.03     99.17 o 
   8   4   4     3753.87     3897.53    165.34 o 
  10   4   4     3238.61     3332.93     91.87 o 
  12   4   4      999.70      948.77    116.86 o 
  14   4   4      440.67      340.22    157.28 o 
  16   4   4      318.59      561.59    243.78 o 
 -15   5   4      391.75      276.55    151.27 o 
 -13   5   4     1246.51     1298.09    193.13 o 
 -11   5   4     1001.24     1148.60    100.99 o 
  -9   5   4        3.85      121.48     89.10 o 
  -7   5   4     1269.46     1259.18     80.06 o 
  -5   5   4     4172.30     4061.47     99.87 o 
  -3   5   4     1936.63     1703.79    102.71 o 
  -1   5   4     8628.20     8569.97    241.00 o 
   1   5   4     3656.45     3528.24    105.82 o 
   3   5   4      126.94      177.21     76.54 o 
   5   5   4     1428.96     1359.51     83.50 o 
   7   5   4     3976.93     4092.09    130.31 o 
   9   5   4     2207.46     2000.23     87.81 o 
  11   5   4      174.45      250.01     89.91 o 
  13   5   4      134.44      233.25    125.43 o 
  15   5   4      149.17       52.90    172.72 o 
 -14   6   4       86.71      108.11    131.33 o 
 -12   6   4      275.46      299.62    109.42 o 
 -10   6   4      764.54      709.92    103.37 o 
  -8   6   4     2932.07     2949.33     91.16 o 
  -6   6   4      256.61      368.33    146.36 o 
  -4   6   4       99.08       58.71    104.48 o 
  -2   6   4     3210.89     3142.85    131.52 o 
   0   6   4     2250.62     2300.90    103.19 o 
   2   6   4      364.34      461.73    101.41 o 
   4   6   4      981.54     1016.46     95.91 o 
   6   6   4     1896.59     1878.77     89.08 o 
   8   6   4      238.21      408.98     99.39 o 
  10   6   4      843.35      891.12    128.62 o 
  12   6   4      309.65      262.89    121.20 o 
 -11   7   4      661.99      582.18    118.90 o 
  -9   7   4      498.53      384.67    137.46 o 
  -7   7   4     1197.33     1021.88    116.77 o 
  -5   7   4     1323.16     1167.40    122.21 o 
  -3   7   4      783.05      677.59    121.23 o 
  -1   7   4     1016.14     1025.93    122.16 o 
   1   7   4     2658.76     2661.86    130.05 o 
   3   7   4     2985.07     3014.40     95.42 o 
   5   7   4     2454.35     2621.25    153.41 o 
   7   7   4      232.74      384.10    110.58 o 
   9   7   4      129.39      328.33     97.41 o 
  11   7   4      601.31      627.76    120.29 o 
  -8   8   4       12.15       87.43    103.48 o 
  -6   8   4       42.97      359.61    177.45 o 
  -4   8   4       21.90       96.98    105.96 o 
  -2   8   4       26.79      475.47    108.55 o 
   0   8   4       28.11       70.71    114.85 o 
   2   8   4      424.42      444.50     96.86 o 
   4   8   4      659.23      775.80    104.51 o 
   6   8   4       63.34      231.89    111.00 o 
   8   8   4       30.68      125.63    118.39 o 
  -3   9   4      589.62      446.95    137.07 o 
  -1   9   4      467.79      383.60    126.48 o 
   1   9   4     1028.05      979.01    118.35 o 
   3   9   4      709.36      648.40    113.98 o 
 -17   1   5     1174.71     1131.08    123.23 o 
 -15   1   5     1544.11     1570.20    113.50 o 
 -13   1   5     2346.86     2305.83    191.16 o 
 -11   1   5     4112.43     4275.19    128.22 o 
  -9   1   5     9176.99     9216.07    185.02 o 
  -7   1   5    16336.75    15605.07    175.38 o 
  -5   1   5    14762.63    14584.81    265.76 o 
  -3   1   5    29962.36    30931.27    348.39 o 
  -1   1   5    45685.25    44652.89    433.82 o 
   1   1   5    20997.58    21638.32    327.05 o 
   3   1   5    14420.92    14981.89    185.04 o 
   5   1   5    30450.06    31633.34    315.49 o 
   7   1   5    66017.37    67709.59    535.05 o 
   9   1   5     5735.94     5973.28    140.68 o 
  11   1   5      387.24      399.21     85.86 o 
  13   1   5      706.33      752.31     93.22 o 
  15   1   5     1547.19     1583.68     91.22 o 
  17   1   5      258.58      263.72    105.43 o 
 -18   2   5      660.70      480.88    128.61 o 
 -16   2   5        6.80      121.11    118.16 o 
 -14   2   5      414.62      410.59    134.44 o 
 -12   2   5     1461.10     1534.19    149.30 o 
 -10   2   5      380.27      466.57    117.15 o 
  -8   2   5      111.58      134.16     71.72 o 
  -6   2   5     1080.48     1069.67     85.01 o 
  -4   2   5    10376.44    10673.61    143.00 o 
  -2   2   5     1116.78     1069.79     91.54 o 
   0   2   5        2.96       -4.93     86.10 o 
   2   2   5    12854.53    12646.69    141.51 o 
   4   2   5     4460.55     4460.32     92.25 o 
   6   2   5     1132.14     1328.30     78.63 o 
   8   2   5     1881.78     2065.53     85.52 o 
  10   2   5     4403.01     4217.60    135.70 o 
  12   2   5      719.50      682.24    115.81 o 
  14   2   5       41.18       70.00     89.41 o 
  16   2   5      201.51      602.74    242.51 o 
 -17   3   5      366.45      401.08    195.43 o 
 -15   3   5       96.43      115.75    150.95 o 
 -13   3   5     1168.75     1053.99    157.09 o 
 -11   3   5     2423.81     2522.32    145.49 o 
  -9   3   5     4138.24     4213.42    106.48 o 
  -7   3   5    10721.77    10901.63    164.97 o 
  -5   3   5    17854.51    17717.88    210.47 o 
  -3   3   5    10461.88    10315.00    152.37 o 
  -1   3   5     7621.51     7970.63    114.14 o 
   1   3   5    10965.44    10415.42    197.32 o 
   3   3   5     4271.57     4073.98     88.03 o 
   5   3   5     9448.59     9552.90    102.92 o 
   7   3   5    10284.51    10337.78    187.02 o 
   9   3   5     1346.39     1414.93     92.11 o 
  11   3   5     2713.40     2704.20    119.58 o 
  13   3   5     1536.10     1658.59    168.41 o 
  15   3   5      148.74      392.54    217.19 o 
  17   3   5      359.09      285.74    177.87 o 
 -16   4   5      499.26      749.33    191.06 o 
 -14   4   5      427.74      293.12    125.42 o 
 -12   4   5       21.99      -35.87    133.83 o 
 -10   4   5      936.77      902.40     89.03 o 
  -8   4   5     8770.68     8733.71    257.29 o 
  -6   4   5        6.11       19.22     85.14 o 
  -4   4   5     2003.90     1935.61     94.12 o 
  -2   4   5     9060.96     9484.38    253.08 o 
   0   4   5     4184.16     3983.97    107.07 o 
   2   4   5     1931.24     1893.88    108.42 o 
   4   4   5        8.40       71.89     84.69 o 
   6   4   5     4890.16     4780.12    134.41 o 
   8   4   5     2039.68     2226.31     96.56 o 
  10   4   5      429.12      525.44    105.18 o 
  12   4   5      571.75      832.50    139.37 o 
  14   4   5      425.08      576.32    219.61 o 
  16   4   5       32.28       59.00    202.36 o 
 -15   5   5       37.72       20.37    152.82 o 
 -13   5   5      454.24      551.26    107.08 o 
 -11   5   5     1784.19     1607.47     90.17 o 
  -9   5   5       52.45      -33.90     90.52 o 
  -7   5   5     1193.29     1253.09     80.68 o 
  -5   5   5    10787.27    10946.62    269.38 o 
  -3   5   5     3824.26     3949.96    101.33 o 
  -1   5   5     3016.92     2969.70    105.98 o 
   1   5   5     1411.79     1358.34     93.72 o 
   3   5   5     4777.15     4594.13    101.31 o 
   5   5   5     1206.55     1369.86     87.61 o 
   7   5   5      216.40      299.25     82.89 o 
   9   5   5     2279.26     2030.74     99.38 o 
  11   5   5     1706.95     1648.34     93.23 o 
  13   5   5      332.72      526.55    127.75 o 
  15   5   5       26.65      203.14    201.01 o 
 -14   6   5      312.00      326.21    144.82 o 
 -12   6   5      378.36      562.04    146.55 o 
 -10   6   5     1032.43     1165.32     92.86 o 
  -8   6   5     2375.64     2383.49    122.38 o 
  -6   6   5      910.84      729.31     99.12 o 
  -4   6   5      122.44      267.54    125.65 o 
  -2   6   5     5418.51     5267.66    113.28 o 
   0   6   5     5714.87     5942.91    113.15 o 
   2   6   5      205.87      149.48     77.77 o 
   4   6   5     1957.89     1838.25     87.13 o 
   6   6   5     2943.00     3087.05    142.27 o 
   8   6   5      931.75     1174.48     96.62 o 
  10   6   5      810.32      779.79    128.03 o 
  12   6   5      188.74      252.38    113.82 o 
 -11   7   5       79.72      -82.70    111.65 o 
  -9   7   5      640.61      786.38    118.21 o 
  -7   7   5     1414.15     1382.81    126.18 o 
  -5   7   5      291.39      541.25    101.98 o 
  -3   7   5       13.53       35.57    101.30 o 
  -1   7   5      325.04      347.54     99.91 o 
   1   7   5      415.13      544.13     92.65 o 
   3   7   5      729.09     1037.15    163.62 o 
   5   7   5      701.12      762.95     96.43 o 
   7   7   5      436.13      374.16     99.35 o 
   9   7   5      244.63      383.17    105.22 o 
  11   7   5      187.31      567.88    129.62 o 
  -8   8   5      530.70      922.90    136.19 o 
  -6   8   5     1184.41     1183.18     99.40 o 
  -4   8   5     1839.60     1889.14    117.59 o 
  -2   8   5      895.61      936.13    113.45 o 
   0   8   5      513.10      659.48    100.24 o 
   2   8   5      917.26      994.48    101.88 o 
   4   8   5      634.66      780.39    102.63 o 
   6   8   5      800.97      672.46    105.79 o 
   8   8   5     1581.63     1384.11    123.15 o 
  -3   9   5       28.93      191.33    127.31 o 
  -1   9   5        3.68       -0.08    117.08 o 
   1   9   5        3.32       73.25    153.60 o 
   3   9   5        0.36       14.34    155.35 o 
 -18   0   6      443.82      438.62    284.61 o 
 -16   0   6     2180.40     2283.35    177.64 o 
 -14   0   6     1064.22      886.61    138.05 o 
 -12   0   6     1441.34     1489.10    119.97 o 
 -10   0   6    16413.09    15995.69    215.45 o 
  -8   0   6    17720.55    18673.85    832.97 o 
   0   0   6    62711.15    62035.32    936.05 o 
   2   0   6     3106.21     3631.03    483.06 o 
   4   0   6     5536.92     5241.72    178.31 o 
   6   0   6    45421.77    47609.02   1139.81 o 
   8   0   6    27203.01    28028.62    419.72 o 
  10   0   6      544.81      518.45    107.28 o 
  12   0   6     3814.10     4086.31    140.23 o 
  14   0   6     1258.06     1276.45    159.91 o 
  16   0   6        2.24      234.09    138.44 o 
  18   0   6      406.41      274.83    181.68 o 
 -17   1   6        7.13      247.96    163.96 o 
 -15   1   6       44.64       38.08    101.18 o 
 -13   1   6      336.22      459.88    106.64 o 
 -11   1   6      342.43      308.84    109.93 o 
  -9   1   6      400.00      374.59    131.30 o 
  -7   1   6     4044.27     4097.95    177.48 o 
  -5   1   6       14.48       69.92     93.95 o 
  -3   1   6      538.29      541.76     93.66 o 
  -1   1   6    17083.31    17992.60    158.19 o 
   1   1   6       63.35      112.03     99.77 o 
   3   1   6     5214.43     5468.67    116.41 o 
   5   1   6     3115.43     3261.76    119.12 o 
   7   1   6     1502.36     1417.01    106.15 o 
   9   1   6     1845.51     1779.07    101.92 o 
  11   1   6       94.75      219.05     86.02 o 
  13   1   6       12.17       41.54     82.05 o 
  15   1   6      126.94      184.61    111.35 o 
  17   1   6       53.26      219.68    134.30 o 
 -18   2   6     1162.29      807.07    217.27 o 
 -16   2   6      453.53      566.13    122.07 o 
 -14   2   6       15.58       90.75    138.37 o 
 -12   2   6     3704.43     3418.92    330.30 o 
 -10   2   6    14881.25    14870.71    175.69 o 
  -8   2   6     3626.09     3456.82    105.15 o 
  -6   2   6    27382.56    27826.37    484.40 o 
  -4   2   6    29804.96    30418.95    478.53 o 
  -2   2   6       83.59      192.27     93.54 o 
   0   2   6     5341.98     5208.71    111.45 o 
   2   2   6    29077.87    27580.82    183.36 o 
   4   2   6    20724.61    20718.98    209.15 o 
   6   2   6    14207.25    14899.19    226.28 o 
   8   2   6     8707.18     8755.68    105.09 o 
  10   2   6     2177.92     2075.91    111.47 o 
  12   2   6     1494.38     1538.80    117.89 o 
  14   2   6      609.24      710.32    117.70 o 
  16   2   6      584.49      619.31    114.14 o 
 -17   3   6      319.00      297.86    151.06 o 
 -15   3   6      701.06      778.64    179.16 o 
 -13   3   6      130.65      182.91    203.10 o 
 -11   3   6      206.05      261.52    143.33 o 
  -9   3   6     1733.01     1631.28     82.37 o 
  -7   3   6     1460.36     1492.81     81.54 o 
  -5   3   6     9042.54     9757.70    180.51 o 
  -3   3   6     3937.31     4264.90    102.51 o 
  -1   3   6      605.75      492.26     85.51 o 
   1   3   6        7.89      -33.12     70.29 o 
   3   3   6     9137.66     9002.62    199.07 o 
   5   3   6     2384.12     2327.37     91.36 o 
   7   3   6      679.26      609.41     80.93 o 
   9   3   6      260.28      250.02     91.14 o 
  11   3   6      408.78      414.86    114.20 o 
  13   3   6      500.99      631.61    205.57 o 
  15   3   6        4.97      -59.49    157.22 o 
  17   3   6      209.42      382.09    145.83 o 
 -16   4   6      685.72      814.00    258.89 o 
 -14   4   6      504.57      468.14    135.51 o 
 -12   4   6      426.06      289.83    123.82 o 
 -10   4   6      177.22      306.43     89.58 o 
  -8   4   6     3266.39     3564.75    109.57 o 
  -6   4   6     9228.99     8986.50    160.01 o 
  -4   4   6    13477.86    13814.82    470.41 o 
  -2   4   6     8739.64     8656.25    233.69 o 
   0   4   6     7953.24     7690.56    135.57 o 
   2   4   6     4237.98     3981.10    105.51 o 
   4   4   6      786.45      824.48     83.48 o 
   6   4   6     3283.89     3353.75     85.30 o 
   8   4   6     4253.60     4247.11    167.23 o 
  10   4   6     2061.77     2347.71    153.81 o 
  12   4   6      500.35      373.82    107.50 o 
  14   4   6      554.96      625.00    154.30 o 
  16   4   6      180.15      178.89    174.71 o 
 -15   5   6      388.46      458.68    169.81 o 
 -13   5   6      287.57      255.28    106.42 o 
 -11   5   6      766.81      736.41    150.63 o 
  -9   5   6     2392.50     2534.60    174.38 o 
  -7   5   6     2685.87     2617.04     98.50 o 
  -5   5   6     1518.69     1499.63    136.03 o 
  -3   5   6     1260.26     1206.68     93.74 o 
  -1   5   6     1594.12     1532.34     92.80 o 
   1   5   6     2453.55     2464.37     91.58 o 
   3   5   6     7090.80     7163.35    197.17 o 
   5   5   6     1700.37     1681.51     91.05 o 
   7   5   6      500.06      659.40     98.21 o 
   9   5   6     2342.70     2391.78    100.10 o 
  11   5   6      621.17      820.98    117.25 o 
  13   5   6       85.14      228.28    119.17 o 
  15   5   6       86.84      -33.09    204.85 o 
 -14   6   6       44.40     -108.22    154.37 o 
 -12   6   6       38.97      -85.30    112.17 o 
 -10   6   6       66.15      315.86    109.54 o 
  -8   6   6     1746.91     1777.65    105.02 o 
  -6   6   6     4824.19     4684.09    247.12 o 
  -4   6   6     3606.04     3615.28    109.69 o 
  -2   6   6      258.32      365.75    117.24 o 
   0   6   6        8.23       30.49     86.87 o 
   2   6   6     4438.82     4535.17     97.05 o 
   4   6   6     2738.77     2662.26    125.13 o 
   6   6   6     1228.70     1315.93    101.77 o 
   8   6   6      273.46      371.90    104.22 o 
  10   6   6      141.71      200.69    110.89 o 
  12   6   6      197.30      256.43    109.12 o 
 -11   7   6      590.34      636.74    110.20 o 
  -9   7   6     1936.86     1983.82    137.33 o 
  -7   7   6      868.56     1051.70    104.23 o 
  -5   7   6        3.82       36.47     94.52 o 
  -3   7   6     2739.60     2555.06    114.05 o 
  -1   7   6     4482.56     4205.25    196.55 o 
   1   7   6      363.38      391.89     93.19 o 
   3   7   6      703.07      685.22     96.47 o 
   5   7   6     3033.22     2977.84     98.80 o 
   7   7   6      883.37      919.91    132.41 o 
   9   7   6      396.24      381.68    103.32 o 
  11   7   6      614.95      559.32    128.58 o 
  -8   8   6      115.08      131.86    114.95 o 
  -6   8   6      256.12      378.11    102.50 o 
  -4   8   6      382.05      397.07    105.77 o 
  -2   8   6       13.71      -61.49    110.36 o 
   0   8   6        2.54        3.71    103.82 o 
   2   8   6       84.19      173.22     98.97 o 
   4   8   6      102.57      186.50     95.64 o 
   6   8   6      150.21      131.19    121.54 o 
   8   8   6      125.81      206.31    121.75 o 
  -3   9   6      559.59      350.91    129.40 o 
  -1   9   6      429.12      531.00    112.38 o 
   1   9   6      983.04      849.82    120.14 o 
   3   9   6      343.69      558.97    162.95 o 
 -17   1   7      921.08      757.69    113.16 o 
 -15   1   7      222.59      421.23    106.20 o 
 -13   1   7     2242.49     2031.70    111.98 o 
 -11   1   7     7568.73     7858.86    407.87 o 
  -9   1   7    17762.71    18245.78    176.12 o 
  -7   1   7     9383.73     9651.64    423.07 o 
  -5   1   7    12163.64    12292.17    253.88 o 
  -3   1   7    16688.27    17203.05    286.64 o 
  -1   1   7     1903.51     1828.05     98.93 o 
   1   1   7    49903.74    49028.30    583.95 o 
   3   1   7    31180.82    30613.30    195.32 o 
   5   1   7    16334.13    16361.67    222.70 o 
   7   1   7     4423.10     4272.18    114.85 o 
   9   1   7     6757.71     7094.63    144.66 o 
  11   1   7     6602.15     6950.86    126.70 o 
  13   1   7     1104.64     1109.27    107.10 o 
  15   1   7      290.46      433.58    106.20 o 
  17   1   7      237.35      259.80    102.00 o 
 -18   2   7       16.99      -73.07    131.26 o 
 -16   2   7       96.70      132.85    130.41 o 
 -14   2   7     1250.26     1233.99    126.39 o 
 -12   2   7      318.46      533.50    305.96 o 
 -10   2   7      406.82      490.02    107.80 o 
  -8   2   7      362.20      341.32     94.74 o 
  -6   2   7      651.50      721.85     89.01 o 
  -4   2   7    12785.16    12785.20    148.99 o 
  -2   2   7      376.01      463.03     93.81 o 
   0   2   7      799.80      776.25     86.12 o 
   2   2   7    28979.63    30129.46    236.26 o 
   4   2   7      415.33      394.57     69.85 o 
   6   2   7      850.88      862.55     71.38 o 
   8   2   7      478.96      548.10     90.18 o 
  10   2   7      918.61      911.28    122.24 o 
  12   2   7      171.34      248.19    117.50 o 
  14   2   7      219.92      282.34    100.59 o 
  16   2   7      394.52      287.32    124.33 o 
 -17   3   7      806.50      973.95    205.52 o 
 -15   3   7     1287.86     1108.98    138.01 o 
 -13   3   7      468.03      242.91    155.01 o 
 -11   3   7      424.68      287.41    109.56 o 
  -9   3   7     3925.25     4099.78     96.79 o 
  -7   3   7    12200.66    12109.17    146.66 o 
  -5   3   7    14796.24    15578.58    270.34 o 
  -3   3   7    12266.78    11932.60    138.61 o 
  -1   3   7    15005.24    14921.37    138.34 o 
   1   3   7     8348.66     7997.75    101.12 o 
   3   3   7     7003.20     6892.36    102.02 o 
   5   3   7     5047.97     4754.94    193.91 o 
   7   3   7     3492.11     3527.44     97.35 o 
   9   3   7     5221.96     5188.60     94.69 o 
  11   3   7     2237.17     2202.09    108.77 o 
  13   3   7      391.73      555.53    161.74 o 
  15   3   7      735.63      809.59    140.84 o 
 -16   4   7      370.89      755.05    234.24 o 
 -14   4   7      800.53      701.81    164.05 o 
 -12   4   7      619.52      593.46    126.17 o 
 -10   4   7      362.37      522.98    109.47 o 
  -8   4   7     1059.83     1030.83    116.90 o 
  -6   4   7     2975.43     2948.03     93.97 o 
  -4   4   7     4345.25     4385.08     92.13 o 
  -2   4   7     1379.99     1140.30     84.00 o 
   0   4   7     9335.73     9346.90    184.99 o 
   2   4   7     2771.53     2814.31     90.34 o 
   4   4   7      445.40      386.94     74.87 o 
   6   4   7     1205.66     1218.92     86.71 o 
   8   4   7      179.49      171.32     78.43 o 
  10   4   7     2404.43     2489.44     97.21 o 
  12   4   7     1136.61     1499.37    119.17 o 
  14   4   7       88.48      194.97    222.46 o 
  16   4   7        0.44      138.02    250.38 o 
 -15   5   7      408.32      369.51    150.90 o 
 -13   5   7      537.04      680.68    173.80 o 
 -11   5   7     1698.30     1542.14    116.86 o 
  -9   5   7     1310.08     1420.56     92.43 o 
  -7   5   7       87.34      205.19     93.38 o 
  -5   5   7     2346.08     2459.18     90.86 o 
  -3   5   7     4778.94     4783.38    128.46 o 
  -1   5   7     2675.32     2817.90    217.94 o 
   1   5   7     9158.52     9444.35    116.93 o 
   3   5   7     7224.15     7137.57    121.65 o 
   5   5   7      107.92      176.92     91.05 o 
   7   5   7     1265.05     1124.88     96.33 o 
   9   5   7     1143.09     1124.30     92.00 o 
  11   5   7      358.29      441.81     95.58 o 
  13   5   7     1008.08      999.88    123.48 o 
 -14   6   7      851.38      859.38    158.65 o 
 -12   6   7      580.10      699.48    121.67 o 
 -10   6   7     1278.85     1376.42    113.57 o 
  -8   6   7     2348.89     2538.96     90.45 o 
  -6   6   7     1123.67     1251.58     97.21 o 
  -4   6   7     1982.04     1862.10     92.50 o 
  -2   6   7      274.20      211.79    101.00 o 
   0   6   7       50.32      133.86     87.74 o 
   2   6   7     7122.70     6763.20    101.38 o 
   4   6   7     5962.61     5824.59    145.01 o 
   6   6   7     1219.15     1072.31     83.62 o 
   8   6   7      799.59      709.50    108.77 o 
  10   6   7      316.60      480.57    100.11 o 
  12   6   7      208.38      301.90    137.38 o 
 -11   7   7        0.86       57.67    115.31 o 
  -9   7   7      131.77      307.73     96.68 o 
  -7   7   7     1158.77     1088.66     92.65 o 
  -5   7   7     1478.72     1692.96    203.66 o 
  -3   7   7      775.67      805.39    145.01 o 
  -1   7   7      358.89      473.20     95.73 o 
   1   7   7       19.57      220.91     82.95 o 
   3   7   7       59.79      189.51     84.81 o 
   5   7   7      442.75      619.61    124.03 o 
   7   7   7      952.70     1017.07    107.19 o 
   9   7   7      418.33      435.36    104.48 o 
  11   7   7       46.33      121.93    113.69 o 
  -8   8   7      515.35      475.92    125.81 o 
  -6   8   7     1036.00      762.05    165.82 o 
  -4   8   7      494.67      513.28    112.33 o 
  -2   8   7      734.46      780.14    111.57 o 
   0   8   7     1419.81     1508.04     99.63 o 
   2   8   7     1158.49     1388.09    106.72 o 
   4   8   7      971.78     1051.74    104.08 o 
   6   8   7      466.22      509.06    108.67 o 
   8   8   7      354.34      616.54    161.91 o 
  -3   9   7       56.65      127.58    128.91 o 
  -1   9   7       19.67       92.15    112.40 o 
   1   9   7        2.34      174.24    139.00 o 
   3   9   7      247.29      183.37    162.61 o 
 -18   0   8      299.74      256.39    166.65 o 
 -16   0   8     2520.39     2479.56    364.73 o 
 -14   0   8     2897.78     2935.67    141.35 o 
 -12   0   8       23.64     1255.74   1161.16 o 
 -10   0   8     2024.51     1741.21    142.26 o 
  -8   0   8    37784.29    40055.50    342.14 o 
  -4   0   8     2040.18     1855.54    353.62 o 
   0   0   8    16923.24    17158.96    315.01 o 
   2   0   8      932.39      822.15    185.09 o 
   4   0   8    13166.16    13711.83    255.14 o 
   6   0   8    37928.40    39343.20    607.38 o 
   8   0   8    14288.74    14644.16    189.03 o 
  10   0   8     2834.27     3087.14    132.20 o 
  12   0   8     3728.31     3924.37    161.64 o 
  14   0   8      193.40      253.85    114.97 o 
  16   0   8      355.28      426.62    143.45 o 
 -17   1   8        7.26      305.37    129.39 o 
 -15   1   8      369.86      425.89    105.61 o 
 -13   1   8        4.46      240.62    129.73 o 
 -11   1   8      238.95      446.91    108.17 o 
  -9   1   8       80.32      130.77    115.67 o 
  -7   1   8      281.31      395.61    120.79 o 
  -5   1   8     3964.18     4267.83    123.13 o 
  -3   1   8      779.04      815.02     86.07 o 
  -1   1   8     1543.82     1780.24     95.05 o 
   1   1   8     9271.86     9480.04    148.19 o 
   3   1   8     6753.24     7179.94    144.11 o 
   5   1   8     2356.62     2507.24     93.28 o 
   7   1   8       16.97       38.19     99.77 o 
   9   1   8       77.91      177.72    102.45 o 
  11   1   8      302.87      242.80     93.27 o 
  13   1   8       91.42      128.77     84.79 o 
  15   1   8        4.89       23.43     85.39 o 
  17   1   8       28.08      -13.20    108.40 o 
 -18   2   8      257.20      390.64    131.18 o 
 -16   2   8      492.98      719.01    138.51 o 
 -14   2   8     3550.17     3531.16    153.91 o 
 -12   2   8     6112.74     6423.50    167.09 o 
 -10   2   8     2911.09     2866.98    131.01 o 
  -8   2   8     2051.97     1982.96    123.24 o 
  -6   2   8      827.88      824.15     88.65 o 
  -4   2   8    17950.39    17591.20    303.56 o 
  -2   2   8   116435.41   116844.52    978.21 o 
   0   2   8    13963.14    13476.30    133.98 o 
   2   2   8    16127.03    15902.27    119.66 o 
   4   2   8    15697.93    16020.90    136.67 o 
   6   2   8     3819.65     3951.62    224.82 o 
   8   2   8     4783.26     4731.74     97.17 o 
  10   2   8    17377.73    16897.83    337.61 o 
  12   2   8     2738.67     2758.17    128.25 o 
  14   2   8      202.60      192.45     97.21 o 
  16   2   8      314.05      469.56    109.09 o 
 -17   3   8       15.03       10.82    181.20 o 
 -15   3   8      594.28      727.42    135.71 o 
 -13   3   8     1414.40     1485.31    137.28 o 
 -11   3   8      578.93      543.87    112.64 o 
  -9   3   8      798.24      767.29     80.89 o 
  -7   3   8     2472.82     2552.60    164.86 o 
  -5   3   8     6412.00     6675.20    153.79 o 
  -3   3   8      231.77      167.57     92.27 o 
  -1   3   8     4094.06     4077.94     87.47 o 
   1   3   8     7907.40     8043.84    125.15 o 
   3   3   8    11743.76    11833.40    142.89 o 
   5   3   8        8.11       24.16     79.81 o 
   7   3   8      219.15      278.35     78.65 o 
   9   3   8      155.56      217.35     75.13 o 
  11   3   8       31.44      309.07    105.08 o 
  13   3   8      746.15      695.82    144.33 o 
  15   3   8      547.62      765.33    131.08 o 
 -16   4   8      550.61      191.16    270.30 o 
 -14   4   8     1307.30     1294.14    154.00 o 
 -12   4   8      704.85      788.82    159.18 o 
 -10   4   8       84.50      121.39     94.39 o 
  -8   4   8     2754.76     2615.61     91.09 o 
  -6   4   8    11339.26    11504.25    340.92 o 
  -4   4   8     9098.58     9091.76    118.90 o 
  -2   4   8      567.04      370.11     88.37 o 
   0   4   8    10095.44     9830.54    134.54 o 
   2   4   8    14852.64    14495.67    122.92 o 
   4   4   8     2640.73     2565.29     88.22 o 
   6   4   8     1727.24     1571.74     84.83 o 
   8   4   8     2266.04     1918.78     86.77 o 
  10   4   8     1024.77     1050.94     95.02 o 
  12   4   8      332.84      415.70    107.78 o 
  14   4   8      981.09      800.22    159.13 o 
 -15   5   8      631.84      850.07    291.04 o 
 -13   5   8      376.63      411.75    137.46 o 
 -11   5   8      946.30     1136.78    106.98 o 
  -9   5   8      667.49      670.53     92.92 o 
  -7   5   8     2536.69     2343.18     98.86 o 
  -5   5   8     4369.57     4207.98    165.20 o 
  -3   5   8     1332.02     1465.01    123.53 o 
  -1   5   8     1835.14     1852.94     94.41 o 
   1   5   8     3190.70     2908.02     95.71 o 
   3   5   8     1944.82     1820.07     88.58 o 
   5   5   8      901.36      962.24    101.65 o 
   7   5   8     3013.27     3227.61    104.19 o 
   9   5   8      942.00     1030.89    102.03 o 
  11   5   8      264.66      274.31     97.75 o 
  13   5   8      736.34      737.88    116.89 o 
 -14   6   8      381.74      195.34    209.62 o 
 -12   6   8       96.52      214.84    110.54 o 
 -10   6   8     1031.51     1138.10    133.96 o 
  -8   6   8      987.28     1299.29    102.25 o 
  -6   6   8      321.62      422.30     94.47 o 
  -4   6   8     1935.92     2034.30    105.51 o 
  -2   6   8     8413.01     8260.71    210.57 o 
   0   6   8     2522.51     2577.36     87.04 o 
   2   6   8       16.93      137.16    101.76 o 
   4   6   8      514.39      597.00    103.34 o 
   6   6   8     1310.88     1299.50     89.23 o 
   8   6   8       56.19      250.64     88.51 o 
  10   6   8      646.08      591.64    103.54 o 
  12   6   8      699.67      622.11    126.83 o 
 -11   7   8      636.51      914.42    150.72 o 
  -9   7   8     1063.53      971.70     98.41 o 
  -7   7   8      950.38     1316.59    132.56 o 
  -5   7   8     1161.88     1425.02    253.78 o 
  -3   7   8     1687.86     1725.43    111.84 o 
  -1   7   8     1231.62     1348.27     86.34 o 
   1   7   8     1325.56     1378.54     87.06 o 
   3   7   8      938.25      935.96     89.67 o 
   5   7   8     1273.31     1356.67    178.13 o 
   7   7   8      994.70     1157.85    100.79 o 
   9   7   8      770.66      750.66    107.23 o 
  11   7   8      431.14      559.45    114.52 o 
  -8   8   8      163.28      186.38    133.64 o 
  -6   8   8       25.55      403.60    127.23 o 
  -4   8   8      243.64      267.47    121.94 o 
  -2   8   8      478.63      525.04     99.44 o 
   0   8   8       99.28      324.68    106.58 o 
   2   8   8        0.62       40.22    145.83 o 
   4   8   8        5.40       17.87    102.16 o 
   6   8   8      170.37      168.31    101.94 o 
   8   8   8      418.38      438.23    132.95 o 
  -3   9   8      742.71      827.57    198.81 o 
  -1   9   8      362.15      366.76    119.84 o 
   1   9   8      823.98      779.59    123.14 o 
 -17   1   9      291.30      253.52    120.26 o 
 -15   1   9     1918.96     1945.97    121.04 o 
 -13   1   9     5914.26     5544.70    168.35 o 
 -11   1   9      993.82      852.59    123.65 o 
  -9   1   9     4556.57     4480.53    223.41 o 
  -7   1   9    19772.38    20865.03    753.23 o 
  -5   1   9    28272.68    28788.85    228.24 o 
  -3   1   9    29276.08    30773.18    308.27 o 
  -1   1   9    31656.29    32109.34    284.63 o 
   1   1   9    10571.37    10617.24    154.76 o 
   3   1   9     6646.24     6752.64    171.16 o 
   5   1   9    15921.40    15746.20    143.80 o 
   7   1   9      672.56      584.21    129.89 o 
   9   1   9     9736.36     9995.49    155.43 o 
  11   1   9     8853.96     8741.26    130.86 o 
  13   1   9     1059.58      994.51     80.48 o 
  15   1   9      413.60      435.01    100.48 o 
  17   1   9      149.95      293.81    113.86 o 
 -18   2   9      298.41      351.61    174.43 o 
 -16   2   9      344.06      315.42    126.94 o 
 -14   2   9       29.92      -33.83    145.84 o 
 -12   2   9      179.03      232.10    191.84 o 
 -10   2   9      386.83      382.29    140.21 o 
  -8   2   9       10.88      128.82    101.03 o 
  -6   2   9      813.70      917.66     84.24 o 
  -4   2   9     9788.21    10062.45    110.63 o 
  -2   2   9        4.12      -85.04     85.04 o 
   0   2   9     6998.66     6947.69    153.23 o 
   2   2   9      261.08      188.13     81.40 o 
   4   2   9      168.82      222.90     80.75 o 
   6   2   9     8403.25     8440.54    173.84 o 
   8   2   9     1174.73     1255.57     90.29 o 
  10   2   9      676.66      486.14    114.23 o 
  12   2   9      377.68      360.68    119.16 o 
  14   2   9     1186.30     1078.20     98.17 o 
  16   2   9      251.95      234.91    109.25 o 
 -17   3   9      805.95      755.61    180.22 o 
 -15   3   9     2794.96     2768.63    497.59 o 
 -13   3   9     1429.65     1437.30    160.85 o 
 -11   3   9       65.93       44.18    143.43 o 
  -9   3   9     4072.39     3980.54    203.85 o 
  -7   3   9     6448.01     6144.90    121.24 o 
  -5   3   9     4602.10     4392.02    166.54 o 
  -3   3   9    25812.09    27178.81    315.53 o 
  -1   3   9    19926.03    19387.06    220.21 o 
   1   3   9     6820.45     6576.95    100.14 o 
   3   3   9     6051.43     6384.92    104.33 o 
   5   3   9     5481.25     5155.32    100.26 o 
   7   3   9     6819.79     6603.42     95.72 o 
   9   3   9     1875.68     1884.04     80.73 o 
  11   3   9      668.25      827.65     88.47 o 
  13   3   9     1120.43     1067.84    147.31 o 
  15   3   9      796.01      409.88    124.25 o 
 -16   4   9      169.39      384.90    198.91 o 
 -14   4   9      420.96      503.50    148.91 o 
 -12   4   9      651.91      498.54    123.81 o 
 -10   4   9     1297.04     1395.62     97.81 o 
  -8   4   9     1834.83     1863.51     95.24 o 
  -6   4   9      103.59        8.49     92.14 o 
  -4   4   9     3514.93     3627.73    122.77 o 
  -2   4   9     8427.84     8176.21    194.17 o 
   0   4   9     4977.82     5026.18    172.86 o 
   2   4   9        9.23      -12.54     81.60 o 
   4   4   9     2049.74     1981.13     83.99 o 
   6   4   9     6913.50     7096.02    103.97 o 
   8   4   9      213.23      260.99     79.60 o 
  10   4   9        5.26      131.90     97.91 o 
  12   4   9      721.95      789.19    136.01 o 
  14   4   9      752.70      915.52    292.96 o 
 -15   5   9      429.74      484.46    166.65 o 
 -13   5   9      415.32      657.70    138.79 o 
 -11   5   9     1344.65     1419.85    128.62 o 
  -9   5   9       74.53      254.15    103.58 o 
  -7   5   9     1114.99     1192.83    111.85 o 
  -5   5   9     2910.74     2886.61    144.04 o 
  -3   5   9     4526.96     4487.68    109.27 o 
  -1   5   9    11506.51    11414.47    105.57 o 
   1   5   9      541.42      683.98    142.28 o 
   3   5   9      265.51      287.25     79.25 o 
   5   5   9     5444.88     5600.27    112.59 o 
   7   5   9     2455.90     2424.49     95.76 o 
   9   5   9       58.36       53.77     96.23 o 
  11   5   9      429.76      446.59    104.58 o 
  13   5   9      276.68      335.23    131.47 o 
 -12   6   9     1113.88     1229.00    112.83 o 
 -10   6   9      792.95     1049.82    112.65 o 
  -8   6   9      418.99      558.20     90.45 o 
  -6   6   9     5707.90     5559.20    109.08 o 
  -4   6   9     4589.06     4672.74    239.44 o 
  -2   6   9      148.11      451.41    113.72 o 
   0   6   9      769.30      766.26     83.77 o 
   2   6   9     1812.62     1654.29    104.51 o 
   4   6   9     1352.69     1305.59     90.77 o 
   6   6   9     1563.03     1697.93    108.22 o 
   8   6   9     1170.32     1324.52    110.35 o 
  10   6   9     1123.01     1182.98    109.45 o 
  12   6   9      385.55      445.20    136.96 o 
 -11   7   9      118.57      265.31    109.26 o 
  -9   7   9       28.60      180.95     97.08 o 
  -7   7   9      282.34      203.97    125.93 o 
  -5   7   9      806.65      891.15    104.29 o 
  -3   7   9     1271.00     1336.42    103.67 o 
  -1   7   9      347.86      488.17    102.72 o 
   1   7   9      153.89      409.25     88.48 o 
   3   7   9      616.82      707.41     97.51 o 
   5   7   9       73.63      354.97    134.54 o 
   7   7   9      225.52      425.00     99.05 o 
   9   7   9      219.75      223.25    137.33 o 
  11   7   9      144.72      257.36    109.48 o 
  -8   8   9      566.42      642.21    133.12 o 
  -6   8   9      860.98      807.35    143.22 o 
  -4   8   9      883.43      846.33    106.63 o 
  -2   8   9     1108.99     1252.91     95.16 o 
   0   8   9     1142.39     1004.93    107.37 o 
   2   8   9     1437.29     1388.15    109.57 o 
   4   8   9      225.02      409.09    126.72 o 
   6   8   9      178.37      117.15    109.65 o 
   8   8   9     1044.23     1250.66    166.92 o 
  -1   9   9       68.22      264.24    152.02 o 
   1   9   9       26.78      102.16    109.21 o 
 -18   0  10      750.01      514.77    201.17 o 
 -16   0  10     2271.48     2667.93    580.91 o 
 -14   0  10      968.08      803.46    194.97 o 
 -12   0  10      932.76     1044.00    123.90 o 
 -10   0  10     3297.19     3286.72    150.37 o 
  -8   0  10    30871.93    32737.94    315.55 o 
  -6   0  10    37205.55    39296.98    362.77 o 
  -4   0  10     3225.87     2878.32    291.00 o 
  -2   0  10    79646.68    74831.07   5443.85 o 
   0   0  10     3953.57     3999.75    302.48 o 
   4   0  10    27136.88    26492.12    433.10 o 
   6   0  10    18848.99    18513.22    215.38 o 
   8   0  10     5063.93     4727.57    132.77 o 
  10   0  10     2663.86     2741.02    129.12 o 
  12   0  10     4168.34     4311.67    164.13 o 
  14   0  10     1567.04     1584.70    132.17 o 
  16   0  10      450.20      522.63    161.68 o 
 -17   1  10      156.92      185.80    131.53 o 
 -15   1  10       31.63       36.66    106.22 o 
 -13   1  10        0.47       67.41    114.93 o 
 -11   1  10        0.50      169.65    172.38 o 
  -9   1  10      208.22      380.06    136.47 o 
  -7   1  10     3723.65     3723.92    152.36 o 
  -5   1  10     1369.68     1414.48    118.62 o 
  -3   1  10      571.92      628.90     99.64 o 
  -1   1  10     1219.34     1308.13     93.92 o 
   1   1  10     1300.84     1485.23     91.81 o 
   3   1  10      231.88      180.28     81.04 o 
   5   1  10     1644.75     1899.47    111.01 o 
   7   1  10     2071.13     2238.71    122.61 o 
   9   1  10        3.98       63.82     84.37 o 
  11   1  10       18.75       11.87     82.49 o 
  13   1  10        3.55       83.08     80.16 o 
  15   1  10        1.80       35.35     96.45 o 
  17   1  10       24.56       33.87    109.80 o 
 -16   2  10     1483.29     1347.41    142.80 o 
 -14   2  10     1238.88     1091.23    232.38 o 
 -12   2  10     2723.15     2585.77    153.46 o 
 -10   2  10     9153.98     9337.11    157.12 o 
  -8   2  10     6090.04     5477.69    356.78 o 
  -6   2  10     6678.72     6891.16    203.82 o 
  -4   2  10    10149.73     9510.29    258.72 o 
  -2   2  10     6040.28     5567.68     92.94 o 
   0   2  10    20125.58    20064.01    339.13 o 
   2   2  10    40380.53    40260.62    393.63 o 
   4   2  10    10013.21    10232.58    271.35 o 
   6   2  10    11641.99    11022.33    135.32 o 
   8   2  10     2546.49     2381.26    120.81 o 
  10   2  10       10.67      128.83    122.59 o 
  12   2  10     3309.21     3249.77    109.41 o 
  14   2  10     2132.04     1930.08    104.66 o 
  16   2  10      348.09      486.36    111.39 o 
 -17   3  10       59.31      143.18    201.04 o 
 -15   3  10       34.58      157.05    139.25 o 
 -13   3  10     1180.74     1330.17    224.39 o 
 -11   3  10     9672.77    10106.95    296.51 o 
  -9   3  10       30.04       88.21     82.51 o 
  -7   3  10     3667.25     3805.28    152.51 o 
  -5   3  10       95.68      129.30     87.72 o 
  -3   3  10    13874.40    14431.32    274.53 o 
  -1   3  10     7436.98     7639.12    106.21 o 
   1   3  10     2606.04     2507.42     88.59 o 
   3   3  10     5432.22     5539.39    137.71 o 
   5   3  10      548.53      676.08     81.47 o 
   7   3  10     1229.35     1263.92     74.91 o 
   9   3  10       25.45      -26.35     92.65 o 
  11   3  10      444.88      571.97    119.27 o 
  13   3  10      167.17       89.18    142.63 o 
  15   3  10       28.86       37.31    144.47 o 
 -16   4  10      267.13      338.19    457.78 o 
 -14   4  10     1222.21     1031.90    140.14 o 
 -12   4  10     4106.11     4253.42    192.65 o 
 -10   4  10      305.70      368.76    115.42 o 
  -8   4  10      136.94      213.41     91.24 o 
  -6   4  10     7107.85     7341.45    114.98 o 
  -4   4  10     8412.12     7918.17    106.57 o 
  -2   4  10     2707.50     2768.45    130.07 o 
   0   4  10    10833.70    10469.96    185.55 o 
   2   4  10     8850.05     8425.66    248.77 o 
   4   4  10     3921.24     3637.62     87.11 o 
   6   4  10     1300.46     1225.81     89.06 o 
   8   4  10     2061.29     2001.98     87.18 o 
  10   4  10     1907.64     2064.38    105.73 o 
  12   4  10      224.73      225.38    131.06 o 
  14   4  10      223.85      399.97    303.71 o 
 -15   5  10       92.09      250.24    153.48 o 
 -13   5  10      139.65      153.88    126.25 o 
 -11   5  10      618.66      817.59    129.28 o 
  -9   5  10     2197.17     2125.77     86.57 o 
  -7   5  10     4349.40     4473.31    119.55 o 
  -5   5  10     1243.78     1101.83     95.53 o 
  -3   5  10     4183.55     4155.97    237.31 o 
  -1   5  10     5705.51     5633.61    141.96 o 
   1   5  10      364.40      366.80     81.74 o 
   3   5  10       13.11       -9.50     90.65 o 
   5   5  10     8017.24     7987.67    164.28 o 
   7   5  10     5036.92     4988.58    123.69 o 
   9   5  10      108.47       62.32     91.63 o 
  11   5  10      159.01      149.64    104.12 o 
  13   5  10      366.25      471.13    120.94 o 
 -12   6  10      373.23      398.17    127.62 o 
 -10   6  10      575.58      643.21     95.33 o 
  -8   6  10      479.26      361.94    109.71 o 
  -6   6  10      229.52      472.93    115.09 o 
  -4   6  10     1123.53     1251.42    105.56 o 
  -2   6  10     3992.26     4166.43    162.26 o 
   0   6  10     2702.79     2609.80    133.07 o 
   2   6  10        8.01      213.23     97.09 o 
   4   6  10     1655.04     1611.41     86.80 o 
   6   6  10     1899.82     1935.53     94.48 o 
   8   6  10        3.68      108.51     95.51 o 
  10   6  10      190.84      275.55    106.84 o 
  12   6  10      426.73      222.94    129.65 o 
 -11   7  10     1128.47     1062.06    182.61 o 
  -9   7  10     2281.52     2270.96    119.84 o 
  -7   7  10     1227.01     1294.47    196.36 o 
  -5   7  10      779.61      876.08    118.96 o 
  -3   7  10     1066.40     1081.82     95.88 o 
  -1   7  10     1269.11     1284.63     92.75 o 
   1   7  10     1357.06     1302.35     88.42 o 
   3   7  10     1474.37     1357.29     89.58 o 
   5   7  10      920.56     1053.27    111.50 o 
   7   7  10      474.00      537.32    110.23 o 
   9   7  10      590.23      493.12    127.13 o 
  -8   8  10       42.08      251.10    120.78 o 
  -6   8  10      506.17      445.75    132.77 o 
  -4   8  10       51.77      172.49    101.35 o 
  -2   8  10       68.61      162.96    102.08 o 
   0   8  10      993.27      992.19    103.61 o 
   2   8  10      552.04      563.36    114.42 o 
   4   8  10       45.86      116.53    103.23 o 
   6   8  10       23.23      169.66    117.99 o 
  -1   9  10      130.95      179.75    122.47 o 
   1   9  10      734.99      499.14    205.31 o 
 -17   1  11     1094.18     1511.90    132.85 o 
 -15   1  11     1517.18     1362.12    103.42 o 
 -13   1  11     1837.63     1897.81    131.00 o 
 -11   1  11     5920.63     5732.88    142.34 o 
  -9   1  11    12943.36    12703.81    172.09 o 
  -7   1  11     1175.60      998.88    121.20 o 
  -5   1  11    17695.77    17901.39    464.39 o 
  -3   1  11    36791.75    36261.89   2533.11 o 
  -1   1  11    18416.42    18207.24    331.93 o 
   1   1  11    31468.54    30311.14    585.34 o 
   3   1  11    14069.05    13833.22    234.56 o 
   5   1  11     8654.68     8848.30    185.33 o 
   7   1  11     4205.69     4112.17    122.99 o 
   9   1  11     3009.92     2867.56     94.29 o 
  11   1  11     1274.42     1170.16     98.56 o 
  13   1  11     3285.07     3159.64    101.58 o 
  15   1  11     1366.30     1258.96    101.81 o 
  17   1  11      119.73      220.73    112.16 o 
 -16   2  11       80.29      229.66    108.34 o 
 -14   2  11      480.81      493.52    134.55 o 
 -12   2  11     2883.53     2882.76    130.70 o 
 -10   2  11      141.92      248.28     99.54 o 
  -8   2  11      336.23      358.08    106.22 o 
  -6   2  11      115.31       99.68     86.18 o 
  -4   2  11     1942.30     1939.05     91.03 o 
  -2   2  11        1.63       22.68     78.80 o 
   0   2  11    12522.40    12101.42    112.48 o 
   2   2  11     8439.56     8655.84    114.37 o 
   4   2  11      233.01      277.17     77.18 o 
   6   2  11       33.27      136.44     71.44 o 
   8   2  11     1214.10     1344.23     90.87 o 
  10   2  11      591.86      486.95    125.51 o 
  12   2  11       31.63       -8.97    119.72 o 
  14   2  11        6.07       61.32    104.15 o 
  16   2  11       33.98       24.41    112.18 o 
 -17   3  11      683.60      739.29    436.93 o 
 -15   3  11      759.11      684.40    149.96 o 
 -13   3  11     1817.94     2223.70    320.78 o 
 -11   3  11     9252.70     9305.79    364.06 o 
  -9   3  11     2636.03     2552.45    116.03 o 
  -7   3  11      910.56      888.81     86.49 o 
  -5   3  11    13243.44    12722.52    123.32 o 
  -3   3  11     2574.61     2387.45     79.21 o 
  -1   3  11     5141.56     4800.65     93.05 o 
   1   3  11    29458.88    29751.60    156.98 o 
   3   3  11     8364.98     7836.41    102.35 o 
   5   3  11     5278.00     5260.85     91.30 o 
   7   3  11     5023.07     4849.80    163.35 o 
   9   3  11     1351.02     1393.20     91.95 o 
  11   3  11     1106.08      974.17    122.42 o 
  13   3  11      602.29      753.41    179.60 o 
  15   3  11      296.15      297.55    133.15 o 
 -16   4  11       24.71     -151.20    175.19 o 
 -14   4  11       19.34      161.25    135.00 o 
 -12   4  11      344.43      224.47    209.67 o 
 -10   4  11     5030.32     5197.36    135.22 o 
  -8   4  11     5904.39     5949.67    110.28 o 
  -6   4  11      207.72      307.75     84.07 o 
  -4   4  11        5.13      -43.93     88.90 o 
  -2   4  11     2123.18     2122.25     78.38 o 
   0   4  11     4808.70     4982.16    118.07 o 
   2   4  11      631.51      683.97     84.77 o 
   4   4  11     8991.33     8727.81    175.35 o 
   6   4  11     1856.23     1820.03     89.14 o 
   8   4  11       28.84       -7.32     95.75 o 
  10   4  11     1553.05     1432.28    103.55 o 
  12   4  11      246.09      364.68    129.53 o 
  14   4  11       22.12      193.20    163.25 o 
 -15   5  11      240.64      228.89    155.69 o 
 -13   5  11     1358.21     1444.37    136.74 o 
 -11   5  11     1867.34     1880.37    206.59 o 
  -9   5  11     1135.48     1073.56    100.04 o 
  -7   5  11     1313.17     1391.12     97.11 o 
  -5   5  11       44.82       31.22     90.16 o 
  -3   5  11     1028.70     1069.38    128.60 o 
  -1   5  11     3758.29     3668.96    105.31 o 
   1   5  11    12603.47    12275.28    302.14 o 
   3   5  11    10371.24    10209.65    110.34 o 
   5   5  11       13.39      109.95     86.12 o 
   7   5  11       81.57       95.16     89.54 o 
   9   5  11      560.98      549.97    105.12 o 
  11   5  11      366.82      461.61    112.82 o 
  13   5  11      436.97      555.92    147.36 o 
 -12   6  11      613.12      728.87    104.72 o 
 -10   6  11      752.09      794.98     98.21 o 
  -8   6  11      663.98      798.01    167.30 o 
  -6   6  11      503.65      562.73     98.01 o 
  -4   6  11     4564.79     4479.23    115.93 o 
  -2   6  11     8280.81     8061.55    126.70 o 
   0   6  11     1303.14     1321.26     85.04 o 
   2   6  11      156.46      253.19     84.14 o 
   4   6  11      538.68      634.14     99.73 o 
   6   6  11      986.21      916.60     91.09 o 
   8   6  11     1040.02     1032.45     99.59 o 
  10   6  11     1065.22     1049.99    105.20 o 
  12   6  11      406.23      434.05    127.64 o 
 -11   7  11      629.47      676.68    120.60 o 
  -9   7  11      194.50      249.81    182.48 o 
  -7   7  11      380.09      319.07    116.20 o 
  -5   7  11      360.29      529.31    112.25 o 
  -3   7  11       59.80      105.60     91.75 o 
  -1   7  11      826.46      885.78    125.90 o 
   1   7  11     1105.28     1026.23    124.33 o 
   3   7  11      174.21      308.59    126.39 o 
   5   7  11      114.93      178.61    110.47 o 
   7   7  11      185.11      267.79    102.71 o 
   9   7  11      116.28      155.74    109.60 o 
  -8   8  11     1199.03     1301.97    191.83 o 
  -6   8  11     1551.61     1449.40    103.91 o 
  -4   8  11      388.72      487.82    101.94 o 
  -2   8  11      449.25      455.27    134.19 o 
   0   8  11      895.55     1074.09     98.58 o 
   2   8  11      685.43      748.45    100.44 o 
   4   8  11      867.16      831.94    106.92 o 
   6   8  11     1453.92     1427.57    113.85 o 
 -18   0  12      164.47      559.85    302.62 o 
 -16   0  12     2689.86     2664.10    450.95 o 
 -14   0  12     1799.01     1731.86    297.61 o 
 -12   0  12     2569.55     2965.61    146.37 o 
 -10   0  12    13284.18    12956.22    164.69 o 
  -8   0  12     3721.76     3287.00    187.56 o 
  -6   0  12      205.73      -94.29    228.96 o 
  -4   0  12    71009.02    74602.95   2138.98 o 
  -2   0  12    61729.04    62420.94   2580.42 o 
   0   0  12     1319.03     1249.03    148.51 o 
   2   0  12    48982.88    50064.54    420.45 o 
   4   0  12     6073.66     6013.79    200.78 o 
   6   0  12     1593.16     1512.35    123.86 o 
   8   0  12     4680.02     4608.32    244.22 o 
  10   0  12     4699.53     4768.69    237.33 o 
  12   0  12     3632.79     3661.46    338.58 o 
  14   0  12      321.97      269.33    143.32 o 
  16   0  12      473.41      428.12    136.42 o 
 -17   1  12        2.29      -14.01    140.98 o 
 -15   1  12       56.61      224.98    107.79 o 
 -13   1  12       39.72      -58.37    109.90 o 
 -11   1  12      151.25      280.69    116.83 o 
  -9   1  12     1369.81     1412.78    145.92 o 
  -7   1  12     4232.42     4505.33    125.10 o 
  -5   1  12     1854.86     1753.11    122.18 o 
  -3   1  12    24328.55    26683.82    394.40 o 
  -1   1  12      171.71      135.61     77.34 o 
   1   1  12    49947.52    52883.30    739.57 o 
   3   1  12     1549.56     1589.10    122.38 o 
   5   1  12     1273.47     1473.70    100.87 o 
   7   1  12     1439.09     1425.34    107.13 o 
   9   1  12       72.41      121.03     90.34 o 
  11   1  12       12.01       91.70     79.74 o 
  13   1  12       28.52       76.34     98.76 o 
  15   1  12       49.34      107.76    118.43 o 
  17   1  12       30.99       59.32    117.79 o 
 -16   2  12      524.99      679.26    118.08 o 
 -14   2  12     1746.44     1725.72    166.93 o 
 -12   2  12     8105.32     7903.78    281.03 o 
 -10   2  12     3289.61     3101.85    124.29 o 
  -8   2  12     2419.19     2631.87    114.73 o 
  -6   2  12    12554.22    11861.30    275.11 o 
  -4   2  12     7774.02     7825.18    120.93 o 
  -2   2  12    15578.48    15618.13    190.32 o 
   0   2  12    32750.07    33491.17    242.51 o 
   2   2  12    21355.17    21622.26    247.23 o 
   4   2  12     2846.20     2787.39     81.53 o 
   6   2  12     3726.57     3735.93     93.62 o 
   8   2  12     5224.81     5088.59    257.49 o 
  10   2  12     1878.50     2034.71    131.31 o 
  12   2  12     1091.55     1087.60    127.38 o 
  14   2  12     1147.48     1257.93    107.53 o 
  16   2  12      642.84      698.57    119.53 o 
 -17   3  12      426.77      244.96    177.18 o 
 -15   3  12      730.60      748.88    138.84 o 
 -13   3  12      510.04      440.40    140.50 o 
 -11   3  12       12.54      143.49    101.65 o 
  -9   3  12      156.52       64.23    100.76 o 
  -7   3  12     4593.91     4509.42    176.05 o 
  -5   3  12      372.01      346.11     80.56 o 
  -3   3  12     6289.19     6560.12    100.85 o 
  -1   3  12     3271.78     3202.41    116.14 o 
   1   3  12       83.83      157.25     79.90 o 
   3   3  12     2473.74     2625.39     88.11 o 
   5   3  12     1641.44     1582.04     82.60 o 
   7   3  12     2254.13     2258.70     96.60 o 
   9   3  12     2112.80     2038.44    100.03 o 
  11   3  12      240.66      229.73     94.48 o 
  13   3  12      336.15      280.84    132.56 o 
  15   3  12       47.56       81.70    123.86 o 
 -16   4  12      941.08      848.54    161.73 o 
 -14   4  12     1294.72     1093.20    140.09 o 
 -12   4  12     1316.22     1411.74    149.96 o 
 -10   4  12     3715.86     3582.85     93.02 o 
  -8   4  12     2405.80     2586.91    204.48 o 
  -6   4  12     1260.26     1311.56    118.79 o 
  -4   4  12     3892.30     3983.27    104.75 o 
  -2   4  12     2031.98     2073.74     76.73 o 
   0   4  12     8678.32     8214.76    159.28 o 
   2   4  12    11180.70    11013.84    134.14 o 
   4   4  12     2952.06     2885.51    146.42 o 
   6   4  12     2579.84     2323.80     81.36 o 
   8   4  12     4477.69     4265.00    205.01 o 
  10   4  12      244.77      419.19     96.97 o 
  12   4  12       29.16      139.22    111.56 o 
  14   4  12      407.71      344.75    166.83 o 
 -15   5  12      269.44      250.98    140.67 o 
 -13   5  12      661.56      900.08    152.21 o 
 -11   5  12      301.13      391.64     98.19 o 
  -9   5  12     1164.49     1190.41     94.18 o 
  -7   5  12     4790.80     4634.19    226.28 o 
  -5   5  12     1574.45     1713.38    138.42 o 
  -3   5  12      304.40      283.12     78.01 o 
  -1   5  12     2719.55     2764.25    111.62 o 
   1   5  12    10458.15    10048.14    118.32 o 
   3   5  12     3330.84     3536.18    104.99 o 
   5   5  12      539.72      579.70     88.10 o 
   7   5  12      245.20      326.89     96.69 o 
   9   5  12     2444.58     2467.90     98.37 o 
  11   5  12      856.41      958.82    103.84 o 
  13   5  12      127.76      272.72    166.28 o 
 -12   6  12      393.87      405.14    112.45 o 
 -10   6  12      895.48      886.03    102.92 o 
  -8   6  12      572.71      623.42     96.86 o 
  -6   6  12        8.16      136.77     98.25 o 
  -4   6  12     1287.98     1482.29    107.52 o 
  -2   6  12     2095.75     2156.31    160.16 o 
   0   6  12     1252.72     1294.60     89.61 o 
   2   6  12     1352.76     1121.70     83.28 o 
   4   6  12     1828.94     1874.58    103.45 o 
   6   6  12      195.46      360.51     84.69 o 
   8   6  12      284.61      251.83    111.25 o 
  10   6  12      400.27      534.13    126.40 o 
  12   6  12       62.67      364.92    167.15 o 
 -11   7  12      209.25      177.98    119.13 o 
  -9   7  12     1037.67     1114.97    118.40 o 
  -7   7  12      889.65      927.74     98.30 o 
  -5   7  12     1333.26     1543.20    218.88 o 
  -3   7  12     3046.12     2969.72    163.52 o 
  -1   7  12     2124.06     2038.81    113.34 o 
   1   7  12      531.98      629.50    103.58 o 
   3   7  12      772.70      860.09     94.76 o 
   5   7  12     1112.46     1330.82    191.01 o 
   7   7  12      177.32      188.71     96.49 o 
   9   7  12      379.18      406.85    117.95 o 
  -8   8  12      120.73      238.43    108.69 o 
  -6   8  12      187.86      367.63    115.01 o 
  -4   8  12       95.87      205.85    109.62 o 
  -2   8  12       59.93       92.13    101.90 o 
   0   8  12      161.39      140.66    100.93 o 
   2   8  12      307.72      340.60    104.00 o 
   4   8  12      121.06      201.88    133.32 o 
   6   8  12       18.85      117.01    110.99 o 
 -17   1  13      687.40      775.22    148.00 o 
 -15   1  13     1606.65     1577.30    112.12 o 
 -13   1  13     1573.95     1544.14    108.19 o 
 -11   1  13     3224.37     3130.26    319.55 o 
  -9   1  13    12255.08    12106.39    261.58 o 
  -7   1  13    10050.26    10246.31    251.13 o 
  -5   1  13    15674.40    15315.99    172.16 o 
  -3   1  13    13028.69    13426.82    247.21 o 
  -1   1  13    25248.83    25149.42    356.45 o 
   1   1  13     7722.64     7172.74    132.28 o 
   3   1  13    11891.22    11978.69    329.30 o 
   5   1  13    22245.48    22284.69    574.89 o 
   7   1  13     3555.97     3578.32    135.49 o 
   9   1  13     2568.40     2687.30    101.54 o 
  11   1  13     1053.39     1026.80     94.56 o 
  13   1  13     1200.78     1156.98    104.24 o 
  15   1  13      989.52     1037.88    106.90 o 
 -16   2  13      137.26      -23.23    162.18 o 
 -14   2  13     2336.62     1952.03    160.83 o 
 -12   2  13      361.39      390.56    126.31 o 
 -10   2  13      152.05      243.64    120.37 o 
  -8   2  13      468.87      517.39    111.61 o 
  -6   2  13     8318.15     9008.52    151.82 o 
  -4   2  13      387.68      576.08     78.01 o 
  -2   2  13     7020.50     7951.64    139.58 o 
   0   2  13    20343.46    21746.89    244.65 o 
   2   2  13     5144.69     5196.24    108.15 o 
   4   2  13       35.16       77.68     79.47 o 
   6   2  13      131.89       98.24     85.43 o 
   8   2  13     3318.77     3349.92    111.60 o 
  10   2  13      952.68      823.54    129.37 o 
  12   2  13       76.58      129.28     96.99 o 
  14   2  13        1.35      121.44    115.50 o 
  16   2  13        5.25       30.48    120.53 o 
 -17   3  13      203.04      -57.31    204.53 o 
 -15   3  13     1529.04     1478.19    157.83 o 
 -13   3  13     3970.33     3942.46    243.38 o 
 -11   3  13     1140.66     1144.83    107.15 o 
  -9   3  13     2598.59     2861.07     98.92 o 
  -7   3  13    13029.56    13245.04    179.44 o 
  -5   3  13     5824.24     5827.88     91.00 o 
  -3   3  13     4954.48     4546.60     93.48 o 
  -1   3  13     8135.89     8039.17     97.69 o 
   1   3  13     5416.43     5518.23     94.16 o 
   3   3  13     8172.43     7854.64    101.40 o 
   5   3  13     6938.41     6752.03    149.75 o 
   7   3  13     3927.19     3895.73    102.48 o 
   9   3  13     3773.98     3597.37     93.64 o 
  11   3  13     1112.32     1135.08    124.60 o 
  13   3  13       77.07      162.24    111.34 o 
  15   3  13      172.60       96.91    125.69 o 
 -16   4  13      766.80      535.07    153.72 o 
 -14   4  13      698.58      799.13    137.96 o 
 -12   4  13      169.82      295.36    103.53 o 
 -10   4  13     1044.02     1116.06     87.43 o 
  -8   4  13     6002.04     5401.85    280.38 o 
  -6   4  13     1586.02     1516.60     87.50 o 
  -4   4  13     2049.03     1995.50     84.89 o 
  -2   4  13     1892.46     1898.55     86.42 o 
   0   4  13     1559.90     1579.47     86.08 o 
   2   4  13     3688.58     3479.06     97.68 o 
   4   4  13     1440.79     1326.43     79.56 o 
   6   4  13        8.17        7.90     87.67 o 
   8   4  13     2895.15     2760.16     99.44 o 
  10   4  13     1152.04     1187.99     89.86 o 
  12   4  13       39.83      258.74    147.83 o 
  14   4  13      181.65       94.77    189.47 o 
 -15   5  13      876.99      958.40    161.64 o 
 -13   5  13     1117.43      958.76    130.44 o 
 -11   5  13     1151.56     1146.12    117.53 o 
  -9   5  13     1265.55     1231.15    115.92 o 
  -7   5  13     2001.72     1997.71     95.55 o 
  -5   5  13     1436.91     1575.50     96.70 o 
  -3   5  13      727.25      662.74    100.85 o 
  -1   5  13      812.04      879.79     82.88 o 
   1   5  13     5857.76     5691.77     93.01 o 
   3   5  13     4035.55     4073.37    122.76 o 
   5   5  13     1515.75     1504.28     90.99 o 
   7   5  13     2042.99     2028.61    103.35 o 
   9   5  13      662.62      622.19     95.07 o 
  11   5  13      150.04      251.44    110.12 o 
  13   5  13       21.07        1.30    126.80 o 
 -12   6  13       67.44      239.25    100.32 o 
 -10   6  13     1007.44      947.83    105.32 o 
  -8   6  13     1527.20     1425.90    106.46 o 
  -6   6  13     2008.35     1950.26    121.10 o 
  -4   6  13     1795.36     1848.61     93.27 o 
  -2   6  13     2596.60     2415.09     97.33 o 
   0   6  13     3502.11     3623.22     97.95 o 
   2   6  13      756.38      753.71     92.96 o 
   4   6  13      716.11      873.15     96.34 o 
   6   6  13     1235.21     1288.74    101.03 o 
   8   6  13      276.13      275.22     96.67 o 
  10   6  13      424.79      466.25    112.70 o 
  12   6  13      408.94      208.09    125.17 o 
 -11   7  13       13.10       95.27    102.80 o 
  -9   7  13      869.47      718.94    146.23 o 
  -7   7  13      443.89      545.70     94.80 o 
  -5   7  13        1.28       86.67    101.99 o 
  -3   7  13     2172.73     2177.67    166.54 o 
  -1   7  13      563.46      527.83     95.11 o 
   1   7  13       75.64      214.97     91.21 o 
   3   7  13      620.47      618.91     95.58 o 
   5   7  13      641.03      634.88     93.81 o 
   7   7  13      279.02      263.26    119.33 o 
   9   7  13       77.89      182.78    160.49 o 
  -8   8  13      535.13      519.69    150.02 o 
  -6   8  13     1453.42     1241.69    117.63 o 
  -4   8  13     1428.64     1630.43    114.95 o 
  -2   8  13      731.14      939.52    146.21 o 
   0   8  13      499.81      490.66    115.39 o 
   2   8  13     1124.69     1161.99    107.01 o 
   4   8  13      351.92      400.78    107.64 o 
   6   8  13      229.67      210.15    120.15 o 
 -18   0  14      504.94      671.27    204.15 o 
 -16   0  14      585.99      345.29    150.24 o 
 -14   0  14      631.99      658.26    246.91 o 
 -12   0  14     4821.79     5386.27    437.30 o 
 -10   0  14     6346.72     6074.82    429.45 o 
  -8   0  14    24835.04    24929.19    276.04 o 
  -6   0  14    24645.92    25647.90    290.56 o 
  -4   0  14      365.65      273.28    155.74 o 
  -2   0  14     6934.36     6611.43    172.52 o 
   0   0  14    11868.99    11439.53    193.45 o 
   2   0  14    23132.65    24922.75   1582.19 o 
   4   0  14    33604.03    33214.91    365.82 o 
   6   0  14     9487.31     8785.33    246.38 o 
   8   0  14      194.92      218.42    117.64 o 
  10   0  14     4045.70     3661.94    147.06 o 
  12   0  14     1810.70     1919.17    162.37 o 
  14   0  14      119.77      207.58    133.76 o 
  16   0  14      795.66      912.01    195.51 o 
 -17   1  14      121.50      201.75    131.66 o 
 -15   1  14       26.85      -67.81    110.58 o 
 -13   1  14        2.17      184.82    124.00 o 
 -11   1  14      379.37      345.48    144.51 o 
  -9   1  14     1070.77      994.51    123.85 o 
  -7   1  14     7801.93     7775.15    252.53 o 
  -5   1  14      153.12       11.25    114.20 o 
  -3   1  14     6190.82     7036.24    177.88 o 
  -1   1  14      923.92      959.01     80.67 o 
   1   1  14        4.57      -27.88     80.63 o 
   3   1  14     3452.86     3286.14    136.69 o 
   5   1  14     6046.35     6259.83    167.84 o 
   7   1  14      183.53      129.55    107.02 o 
   9   1  14        8.02       51.25     94.40 o 
  11   1  14       19.46      144.92     84.91 o 
  13   1  14       10.31      -10.45     99.96 o 
  15   1  14       36.38       81.78    102.66 o 
 -16   2  14      535.74      661.25    237.52 o 
 -14   2  14     3087.73     2992.58    149.80 o 
 -12   2  14     3688.57     3855.87    334.00 o 
 -10   2  14     1020.13      950.74    126.91 o 
  -8   2  14     6349.41     6636.68    191.20 o 
  -6   2  14    11396.94    11028.09    277.13 o 
  -4   2  14    20562.26    20828.46    203.35 o 
  -2   2  14    23716.09    24390.08    381.91 o 
   0   2  14     2784.01     2308.14     81.91 o 
   2   2  14     3862.46     3466.06    125.21 o 
   4   2  14    10611.43    10875.68    136.21 o 
   6   2  14    11175.98    11172.76    199.69 o 
   8   2  14     3725.24     3631.95    114.09 o 
  10   2  14     1860.65     1760.18    118.51 o 
  12   2  14      695.60      767.36     99.64 o 
  14   2  14      200.67      296.94     93.78 o 
  16   2  14      530.31      439.46    112.51 o 
 -17   3  14      179.86      175.21    252.21 o 
 -15   3  14      811.66     1210.12    252.35 o 
 -13   3  14      123.84      133.85    136.41 o 
 -11   3  14     1036.36      942.96    106.78 o 
  -9   3  14     3446.87     3292.59     98.60 o 
  -7   3  14       95.11       92.89     84.00 o 
  -5   3  14       43.57       93.91     84.63 o 
  -3   3  14     6494.79     6251.26     96.58 o 
  -1   3  14     1973.31     1826.53     83.08 o 
   1   3  14     3587.78     3523.71    160.31 o 
   3   3  14      595.33      595.98     82.68 o 
   5   3  14      935.81      907.88     88.03 o 
   7   3  14     3001.59     3035.49    100.52 o 
   9   3  14      144.16      161.74     90.52 o 
  11   3  14      313.11      338.53    125.57 o 
  13   3  14     1619.46     1377.18    140.30 o 
  15   3  14       26.08      132.25    118.34 o 
 -16   4  14       74.17      182.90    207.29 o 
 -14   4  14      511.14      574.89    137.17 o 
 -12   4  14     1040.72     1065.38    108.37 o 
 -10   4  14     4511.16     4668.25    158.07 o 
  -8   4  14    16266.09    16207.02    445.96 o 
  -6   4  14     5547.57     5738.27    226.82 o 
  -4   4  14     2111.36     2239.37    101.86 o 
  -2   4  14      277.93      309.74     72.23 o 
   0   4  14    10762.24    10657.67    151.56 o 
   2   4  14     3813.63     3623.20     94.24 o 
   4   4  14    10064.59    10122.32    189.18 o 
   6   4  14     8344.54     8164.86    166.10 o 
   8   4  14      315.99      300.36     94.12 o 
  10   4  14        3.39      119.59    113.01 o 
  12   4  14      896.28      972.28    176.04 o 
  14   4  14      545.66      756.63    198.89 o 
 -13   5  14      309.78      468.63    151.28 o 
 -11   5  14      585.19      706.68    125.12 o 
  -9   5  14      561.01      610.33     94.28 o 
  -7   5  14     2528.12     2631.97    112.88 o 
  -5   5  14     5793.32     5732.72    158.27 o 
  -3   5  14     1529.81     1561.71     80.81 o 
  -1   5  14       32.48       46.63     91.26 o 
   1   5  14     4430.57     4400.54    166.51 o 
   3   5  14     4980.83     5057.81     99.93 o 
   5   5  14      328.49      390.11     90.82 o 
   7   5  14      445.82      392.13     87.14 o 
   9   5  14      595.37      752.93     92.74 o 
  11   5  14      431.05      490.87    116.53 o 
  13   5  14      198.89      265.13    129.93 o 
 -12   6  14      345.84      401.47    114.50 o 
 -10   6  14     1693.15     1699.81    108.61 o 
  -8   6  14      352.89      551.48     92.73 o 
  -6   6  14      339.03      272.80     96.17 o 
  -4   6  14     2052.54     2150.77    102.52 o 
  -2   6  14      980.31      895.94    149.22 o 
   0   6  14      197.55      234.70     92.91 o 
   2   6  14      907.41      782.91    100.76 o 
   4   6  14     2346.00     2486.72    108.32 o 
   6   6  14      309.03      326.52     92.70 o 
   8   6  14      386.19      502.39     98.83 o 
  10   6  14      382.88      226.05     99.62 o 
  12   6  14      114.38      296.59    142.86 o 
 -11   7  14      345.09      607.01    113.46 o 
  -9   7  14      653.10      759.95     97.46 o 
  -7   7  14      913.95     1064.68    133.96 o 
  -5   7  14     1929.88     1859.09    108.11 o 
  -3   7  14     2361.82     2381.09    106.38 o 
  -1   7  14     1130.60     1195.32    139.41 o 
   1   7  14      297.01      397.51     93.62 o 
   3   7  14     1576.00     1829.02    117.98 o 
   5   7  14     1208.40     1148.62    100.72 o 
   7   7  14      278.87      430.64    118.29 o 
   9   7  14      412.06      344.85    115.24 o 
  -6   8  14      737.17      927.11    106.22 o 
  -4   8  14        0.94       76.08    103.00 o 
  -2   8  14       79.40      233.10    118.91 o 
   0   8  14      254.86      183.81    104.93 o 
   2   8  14      664.66      732.10    121.35 o 
   4   8  14      212.80      126.63    104.96 o 
   6   8  14       17.93      176.52    113.90 o 
 -17   1  15      575.48      534.74    135.75 o 
 -15   1  15      597.29      729.33    143.45 o 
 -13   1  15     2662.45     2887.72    129.35 o 
 -11   1  15     6291.06     6414.70    164.88 o 
  -9   1  15     6503.32     6596.05    163.68 o 
  -7   1  15     7382.20     7241.12    140.36 o 
  -5   1  15    11695.06    10912.36    172.85 o 
  -3   1  15    10584.98    10021.62    133.25 o 
  -1   1  15    35080.78    36170.32    207.44 o 
   1   1  15    12785.59    13127.82    158.84 o 
   3   1  15    10706.90    10869.27    170.86 o 
   5   1  15     8567.61     8446.46    181.17 o 
   7   1  15     2933.76     2889.98    151.95 o 
   9   1  15     3309.14     3125.77    114.21 o 
  11   1  15     1579.63     1572.20     96.12 o 
  13   1  15     1046.11     1033.06    100.64 o 
  15   1  15      278.22      281.44     97.48 o 
 -16   2  15       10.56       61.52    111.67 o 
 -14   2  15      613.41      490.62    140.26 o 
 -12   2  15      861.83     1365.63    442.53 o 
 -10   2  15      301.73      265.65    115.93 o 
  -8   2  15      498.33      539.36    109.66 o 
  -6   2  15     3152.09     3173.21     90.96 o 
  -4   2  15     1587.10     1730.44     84.81 o 
  -2   2  15      265.76      208.90     83.59 o 
   0   2  15      339.17      549.48     77.78 o 
   2   2  15       28.79       57.03     86.74 o 
   4   2  15     4329.71     4472.23     92.69 o 
   6   2  15     1373.46     1386.60    104.21 o 
   8   2  15      755.48      649.01     99.44 o 
  10   2  15        2.09       43.92    115.81 o 
  12   2  15      337.95      560.04    124.10 o 
  14   2  15      261.37      258.06    126.77 o 
  16   2  15       55.71       49.32    133.84 o 
 -15   3  15      598.74      432.50    161.21 o 
 -13   3  15     2371.11     2380.76    248.54 o 
 -11   3  15     5508.15     5511.85    125.67 o 
  -9   3  15     6438.30     6550.72    105.15 o 
  -7   3  15     4758.85     4821.49    105.38 o 
  -5   3  15     2287.20     2403.31    100.79 o 
  -3   3  15     2401.75     2435.39     84.36 o 
  -1   3  15    11351.87    11181.40    154.88 o 
   1   3  15    11396.17    11106.88    120.28 o 
   3   3  15     5583.82     5555.33    137.60 o 
   5   3  15     6811.17     6770.63    131.31 o 
   7   3  15     2093.36     2059.47     90.66 o 
   9   3  15     1686.30     1603.33     96.60 o 
  11   3  15     1880.15     1643.00    143.89 o 
  13   3  15      327.36      253.25    136.11 o 
  15   3  15      111.40      132.09    131.95 o 
 -16   4  15      432.37      314.24    243.93 o 
 -14   4  15       52.75      141.67    159.82 o 
 -12   4  15     1240.27     1210.44    127.52 o 
 -10   4  15     3598.41     3913.71    129.35 o 
  -8   4  15      430.40      636.64     99.81 o 
  -6   4  15     2004.93     1910.46     85.24 o 
  -4   4  15    11783.33    12007.19    139.06 o 
  -2   4  15      112.29      121.20     73.93 o 
   0   4  15        4.88       30.36     81.56 o 
   2   4  15     1906.23     1873.52     83.97 o 
   4   4  15    10567.46    10264.46    170.78 o 
   6   4  15     3225.55     3249.71    411.88 o 
   8   4  15      306.02      404.42     92.61 o 
  10   4  15        6.16       17.36    114.81 o 
  12   4  15     1249.96     1292.91    142.27 o 
  14   4  15      238.00      435.90    244.71 o 
 -13   5  15      488.09      442.81    129.25 o 
 -11   5  15      961.12      964.54     84.84 o 
  -9   5  15      999.42     1142.31    123.11 o 
  -7   5  15     5741.96     5886.07    151.60 o 
  -5   5  15     5289.19     5207.73    133.54 o 
  -3   5  15     1451.67     1593.66    116.84 o 
  -1   5  15        5.28      137.85     82.98 o 
   1   5  15      227.72      326.97     87.33 o 
   3   5  15     1819.51     1792.48     99.74 o 
   5   5  15     5658.70     5628.84    139.01 o 
   7   5  15     3222.14     2905.92     97.52 o 
   9   5  15       89.14      312.69     96.14 o 
  11   5  15      163.64      243.66    107.23 o 
  13   5  15      259.25      246.13    156.16 o 
 -12   6  15      724.84      626.79    101.44 o 
 -10   6  15      486.13      523.22     96.49 o 
  -8   6  15      610.94      585.50     89.18 o 
  -6   6  15      576.04      594.62     84.97 o 
  -4   6  15     2306.31     2213.04     92.62 o 
  -2   6  15     5245.88     4794.64    111.64 o 
   0   6  15     2056.06     1951.71    114.19 o 
   2   6  15     1516.64     1465.21     96.63 o 
   4   6  15     1172.27     1233.09    106.00 o 
   6   6  15      128.23      224.97    100.22 o 
   8   6  15      321.10      433.05    114.11 o 
  10   6  15      469.36      549.48    115.34 o 
  -9   7  15      281.29      295.11    105.79 o 
  -7   7  15      223.32      251.72    115.60 o 
  -5   7  15      173.93      194.13     91.56 o 
  -3   7  15       10.99      -60.31     90.11 o 
  -1   7  15      672.69      627.55     99.95 o 
   1   7  15     2127.80     2056.81    136.08 o 
   3   7  15      120.18      366.94    163.07 o 
   5   7  15      107.55      152.58     99.85 o 
   7   7  15      213.08      385.25    116.31 o 
   9   7  15        0.39      176.38    122.12 o 
  -6   8  15      625.73      452.88    127.07 o 
  -4   8  15      543.61      731.74    102.67 o 
  -2   8  15      517.05      506.38    118.39 o 
   0   8  15     1950.19     1791.28    104.58 o 
   2   8  15     1737.86     1766.13    124.02 o 
   4   8  15      217.72      157.07    109.32 o 
   6   8  15      229.69      293.88    157.44 o 
 -16   0  16     1609.89     1615.44    185.51 o 
 -14   0  16      723.93      769.37    155.93 o 
 -12   0  16     3572.25     3727.59    244.73 o 
 -10   0  16     8547.19     8829.61    180.37 o 
  -8   0  16     4421.75     4500.33    152.15 o 
  -6   0  16     2003.92     2007.61    142.28 o 
  -4   0  16    37933.63    38669.36    359.43 o 
  -2   0  16    24452.87    24425.03    418.63 o 
   0   0  16    16984.42    16174.22    342.87 o 
   2   0  16    29900.94    30745.00    765.53 o 
   4   0  16      145.96      -34.87    160.39 o 
   6   0  16     3177.28     3321.00    179.71 o 
   8   0  16     6951.59     6578.72    194.30 o 
  10   0  16     3132.70     3520.71    261.26 o 
  12   0  16     1040.87     1171.57    140.62 o 
  14   0  16      532.68      596.40    177.18 o 
  16   0  16      307.09      321.17    175.58 o 
 -17   1  16       12.99       84.48    117.57 o 
 -15   1  16       46.56      156.36    109.16 o 
 -13   1  16       88.97      217.16    117.91 o 
 -11   1  16        2.43      -38.64    143.44 o 
  -9   1  16     1085.75     1069.04    176.08 o 
  -7   1  16      448.84      464.19    117.72 o 
  -5   1  16      695.08      863.64    131.05 o 
  -3   1  16     3062.93     2947.64    125.44 o 
  -1   1  16     6862.83     6712.45    442.25 o 
   1   1  16        8.57      -22.21    113.20 o 
   3   1  16     3389.80     3318.07    135.48 o 
   5   1  16       24.93      150.03    134.45 o 
   7   1  16      173.42      185.91    168.42 o 
   9   1  16      361.20      397.83     96.05 o 
  11   1  16      104.73      193.71    102.08 o 
  13   1  16        1.95       88.19    102.16 o 
  15   1  16        0.53       73.65    114.41 o 
 -16   2  16     1155.95     1334.71    226.18 o 
 -14   2  16      635.77      781.98    164.66 o 
 -12   2  16     1713.54     1701.19    133.13 o 
 -10   2  16     5360.02     5195.01    383.02 o 
  -8   2  16     8866.12     8902.26    219.03 o 
  -6   2  16     8030.51     8237.51    181.26 o 
  -4   2  16    14788.79    15799.62    275.54 o 
  -2   2  16    12559.85    12695.82    263.71 o 
   0   2  16     2868.15     2339.49    260.97 o 
   2   2  16     7165.23     7348.54    114.34 o 
   4   2  16    11441.88    11333.18    158.67 o 
   6   2  16     7477.65     7912.56    224.58 o 
   8   2  16     2853.76     2833.09    109.41 o 
  10   2  16     1533.31     1228.97    110.48 o 
  12   2  16      535.67      583.62     98.60 o 
  14   2  16      535.68      503.07    101.32 o 
 -15   3  16        2.57      338.06    155.21 o 
 -13   3  16     3776.67     3478.62    145.21 o 
 -11   3  16     2137.25     2296.24    196.34 o 
  -9   3  16      876.36      824.56    106.86 o 
  -7   3  16     1009.85      938.20     92.65 o 
  -5   3  16     5107.95     4950.98    160.67 o 
  -3   3  16     2604.02     2628.39     87.55 o 
  -1   3  16     1904.88     1941.26     87.25 o 
   1   3  16      814.93      761.10     82.89 o 
   3   3  16       68.97      124.75     94.44 o 
   5   3  16     2297.45     2205.15     80.27 o 
   7   3  16     1503.94     1529.57     94.44 o 
   9   3  16      409.72      423.64     84.12 o 
  11   3  16      959.40      852.36    145.19 o 
  13   3  16       12.28       70.85    119.89 o 
  15   3  16       12.40      130.88    125.82 o 
 -14   4  16     1766.29     1719.22    139.98 o 
 -12   4  16     2671.43     2948.87    182.27 o 
 -10   4  16     1024.14     1037.32     89.88 o 
  -8   4  16      778.64      772.72     80.75 o 
  -6   4  16     8786.95     8702.10    177.67 o 
  -4   4  16     8067.20     7702.70    121.69 o 
  -2   4  16     1212.73     1082.72     86.18 o 
   0   4  16     4907.57     4823.60    151.47 o 
   2   4  16     3826.16     3707.90     95.83 o 
   4   4  16        6.20       72.08     84.15 o 
   6   4  16     1434.88     1388.03    104.21 o 
   8   4  16     8083.28     8089.50    166.12 o 
  10   4  16     1905.47     1938.64    122.68 o 
  12   4  16      173.51      145.06    156.64 o 
  14   4  16       39.68       73.49    156.73 o 
 -13   5  16      531.39      595.90    144.45 o 
 -11   5  16     1338.59     1365.67    119.93 o 
  -9   5  16      734.43      748.41    102.98 o 
  -7   5  16      394.53      419.59     87.09 o 
  -5   5  16     1747.86     1775.83     86.84 o 
  -3   5  16     3997.12     3941.73     94.97 o 
  -1   5  16     2211.85     2132.31     85.20 o 
   1   5  16     1677.83     1719.10     84.86 o 
   3   5  16     2067.42     1968.49     92.95 o 
   5   5  16     2186.01     2049.44     90.95 o 
   7   5  16      534.01      642.85     92.77 o 
   9   5  16        6.93      125.18     95.95 o 
  11   5  16      335.37      282.09    119.47 o 
  13   5  16      318.64      112.85    145.70 o 
 -12   6  16      490.59      460.28    117.08 o 
 -10   6  16     1361.59     1494.95     93.78 o 
  -8   6  16      146.24      222.71     90.25 o 
  -6   6  16      764.02      864.53     91.35 o 
  -4   6  16     2455.10     2712.45    143.24 o 
  -2   6  16     1263.15     1299.13     89.57 o 
   0   6  16      222.54      278.74     86.29 o 
   2   6  16      116.39      246.48     88.34 o 
   4   6  16     1484.54     1754.62    126.88 o 
   6   6  16     1015.07     1039.58    122.47 o 
   8   6  16      182.51      304.27    107.24 o 
  10   6  16      282.96      413.23    135.67 o 
  -9   7  16      500.17      572.61    108.37 o 
  -7   7  16      455.62      357.78    109.92 o 
  -5   7  16     1142.86     1283.78    112.56 o 
  -3   7  16     2715.44     2784.73    107.19 o 
  -1   7  16     1931.50     1724.11    103.63 o 
   1   7  16      821.81      770.97     97.11 o 
   3   7  16      915.09      841.46     94.11 o 
   5   7  16      767.19      935.78    128.87 o 
   7   7  16      455.36      684.49    133.08 o 
   9   7  16      118.04      -83.32    125.15 o 
  -6   8  16      414.45      749.78    118.40 o 
  -4   8  16      232.86      257.48    153.24 o 
  -2   8  16       96.31      231.96    106.01 o 
   0   8  16      201.10      147.14    115.07 o 
   2   8  16        1.14      -89.91    114.73 o 
   4   8  16       13.78      -10.57    122.40 o 
 -17   1  17     1771.49     1430.95    223.68 o 
 -15   1  17     3225.56     3159.50    119.57 o 
 -13   1  17      480.53      923.69    354.30 o 
 -11   1  17     1555.35     1624.74    118.64 o 
  -9   1  17     6104.14     5705.69    138.92 o 
  -7   1  17     8598.97     8501.63    298.23 o 
  -5   1  17    25776.67    27015.23    212.33 o 
  -3   1  17    17697.08    18903.29    212.73 o 
  -1   1  17     7559.67     6976.63    191.72 o 
   1   1  17     8826.05     8678.40    144.94 o 
   3   1  17    10544.02    10670.98    189.92 o 
   5   1  17     2532.64     2555.83    158.35 o 
   7   1  17     7147.13     7299.81    423.79 o 
   9   1  17     5731.09     5747.78    122.68 o 
  11   1  17      539.97      619.85     98.43 o 
  13   1  17      433.57      336.59    101.98 o 
  15   1  17      336.91      336.01    119.47 o 
 -16   2  17        9.26       54.76    120.30 o 
 -14   2  17      176.68       83.08    200.27 o 
 -12   2  17      175.50      152.15    127.38 o 
 -10   2  17     1235.96     1164.64    188.58 o 
  -8   2  17     1703.35     1812.06    179.18 o 
  -6   2  17     1577.30     1389.28    106.48 o 
  -4   2  17       38.33       74.44     91.04 o 
  -2   2  17     1875.44     1874.94     76.58 o 
   0   2  17     6344.68     6440.33    116.20 o 
   2   2  17      386.28      419.69     86.90 o 
   4   2  17      397.84      297.47     78.81 o 
   6   2  17     1544.47     1641.51    134.83 o 
   8   2  17     1956.59     2000.63    113.93 o 
  10   2  17        1.71       81.20    137.16 o 
  12   2  17       92.54       97.69    109.62 o 
  14   2  17      244.92      398.04    101.66 o 
 -15   3  17      737.09      685.94    268.12 o 
 -13   3  17      326.18      253.69    138.63 o 
 -11   3  17     2504.28     2718.95    218.25 o 
  -9   3  17     8605.30     9101.81    222.83 o 
  -7   3  17     6202.23     6079.38    122.48 o 
  -5   3  17     6477.62     6591.06    189.78 o 
  -3   3  17    10912.71    11198.63    188.84 o 
  -1   3  17     1685.45     1577.67     85.08 o 
   1   3  17     2244.29     2167.50     87.94 o 
   3   3  17     7023.23     6962.84    281.43 o 
   5   3  17     2298.53     2178.07     89.36 o 
   7   3  17     4459.69     4370.31     98.87 o 
   9   3  17     4262.24     4364.57    226.95 o 
  11   3  17      283.45      292.13    128.63 o 
  13   3  17      455.31      430.69    143.04 o 
  15   3  17      401.32      419.81    134.06 o 
 -14   4  17      206.12       90.31    144.76 o 
 -12   4  17     1570.50     1541.94    131.12 o 
 -10   4  17      731.70     1055.66    116.99 o 
  -8   4  17     1842.16     1905.01     87.74 o 
  -6   4  17     3314.68     3246.21    128.09 o 
  -4   4  17       65.75      263.25     83.15 o 
  -2   4  17     2959.79     3079.42     92.20 o 
   0   4  17     2149.96     2125.86     85.72 o 
   2   4  17      279.11      299.03     75.40 o 
   4   4  17     2689.85     2524.93    229.16 o 
   6   4  17      921.24      935.62     90.69 o 
   8   4  17     1319.19     1351.73    112.25 o 
  10   4  17      609.02      681.58    118.25 o 
  12   4  17        3.07       42.40    156.44 o 
  14   4  17        9.40       55.06    175.10 o 
 -13   5  17      274.39      294.77    134.52 o 
 -11   5  17      715.93      725.39    105.62 o 
  -9   5  17     1104.73      963.19    102.16 o 
  -7   5  17     1860.12     1825.36    126.36 o 
  -5   5  17     4525.77     4829.41    106.05 o 
  -3   5  17     4268.74     4376.73    153.58 o 
  -1   5  17     1603.65     1660.77    125.20 o 
   1   5  17      696.57      568.54     78.69 o 
   3   5  17       11.96      104.61     95.35 o 
   5   5  17     1939.99     2037.18    101.40 o 
   7   5  17     2092.88     2042.95    150.80 o 
   9   5  17      642.05      734.85    112.80 o 
  11   5  17      569.76      419.83    122.87 o 
  13   5  17      176.06      -24.39    206.94 o 
 -12   6  17      407.45      291.62    118.70 o 
 -10   6  17      185.36      190.40    110.67 o 
  -8   6  17      436.41      416.00    115.39 o 
  -6   6  17     1815.30     1882.70    107.44 o 
  -4   6  17     1915.13     1747.69     89.10 o 
  -2   6  17     1612.01     1793.31    111.02 o 
   0   6  17     4191.06     4279.46     96.53 o 
   2   6  17     1586.94     1535.67     91.71 o 
   4   6  17      101.86      130.41     92.22 o 
   6   6  17      805.29      990.62    134.16 o 
   8   6  17      957.08     1146.90    112.25 o 
  10   6  17      273.70      269.38    118.64 o 
  -9   7  17       26.98      -54.65    109.02 o 
  -7   7  17      546.64      748.66    132.15 o 
  -5   7  17      957.06     1052.22    102.69 o 
  -3   7  17      517.06      781.08    100.50 o 
  -1   7  17        5.95      170.93    102.96 o 
   1   7  17      185.08      168.72    102.28 o 
   3   7  17     1057.99     1392.61    104.72 o 
   5   7  17      190.47      243.97    116.80 o 
   7   7  17       73.11       51.40    124.05 o 
  -6   8  17      651.24      502.23    131.60 o 
  -4   8  17      260.54      368.21    123.06 o 
  -2   8  17     1008.16      822.25    116.54 o 
   0   8  17      866.54      785.81    166.78 o 
   2   8  17      359.65      300.48    127.03 o 
   4   8  17      748.20      701.44    166.48 o 
 -16   0  18     1703.20     1629.28    163.74 o 
 -14   0  18      421.34      597.11    281.41 o 
 -12   0  18     5593.88     5767.01    147.30 o 
 -10   0  18    11780.08    12096.87    356.67 o 
  -8   0  18     5315.06     5449.61    157.38 o 
  -6   0  18     1055.13     1044.88    119.74 o 
  -4   0  18     7354.56     7510.20    258.31 o 
  -2   0  18    13807.72    14480.53    325.43 o 
   0   0  18    20363.81    20519.81    227.53 o 
   2   0  18    29052.56    28890.45    607.85 o 
   4   0  18    21469.41    21368.34    271.53 o 
   6   0  18     1073.05     1101.67    177.10 o 
   8   0  18       85.45      217.78    164.60 o 
  10   0  18     4443.59     4262.80    200.06 o 
  12   0  18     1916.36     1657.86    154.47 o 
  14   0  18      353.22      456.26    181.55 o 
 -17   1  18        0.11      -47.60    137.40 o 
 -15   1  18      172.14      241.66    104.60 o 
 -13   1  18      367.25      236.66    109.87 o 
 -11   1  18      154.76      259.90    124.65 o 
  -9   1  18       15.75      111.34    118.82 o 
  -7   1  18      570.00      640.36    117.10 o 
  -5   1  18        3.92        8.02    154.00 o 
  -3   1  18     1477.54     1660.76    136.87 o 
  -1   1  18     6210.81     5554.32   1409.92 o 
   1   1  18     9988.95    10325.06    221.39 o 
   3   1  18     3727.92     4016.17    141.24 o 
   5   1  18      997.36      866.84    130.02 o 
   7   1  18      892.19      993.02    112.60 o 
   9   1  18      853.28      878.04    130.92 o 
  11   1  18       12.89       44.45     99.21 o 
  13   1  18       16.90      109.34    126.18 o 
  15   1  18       51.29      130.94    128.56 o 
 -16   2  18     2087.25     2017.53    134.80 o 
 -14   2  18     2393.70     2635.31    169.47 o 
 -12   2  18       44.97      -67.18    132.26 o 
 -10   2  18     2247.87     2774.18    182.95 o 
  -8   2  18    14595.67    15119.33    348.94 o 
  -6   2  18     7131.73     7246.09    140.31 o 
  -4   2  18    15627.18    16391.26    384.65 o 
  -2   2  18    15034.83    14493.76    260.67 o 
   0   2  18     4713.83     4785.10    106.51 o 
   2   2  18     3032.60     2790.72     99.19 o 
   4   2  18     1758.24     1728.90     92.36 o 
   6   2  18     8304.68     8252.39    153.48 o 
   8   2  18     5342.32     5400.38    173.12 o 
  10   2  18      947.86      945.21    132.36 o 
  12   2  18      967.52     1116.98    135.65 o 
  14   2  18      631.11      558.37    117.55 o 
 -15   3  18       71.74      223.15    260.93 o 
 -13   3  18        3.64     -132.24    163.97 o 
 -11   3  18       99.12      283.34    109.62 o 
  -9   3  18     4289.99     4400.05    154.27 o 
  -7   3  18     8866.94     8932.20    273.17 o 
  -5   3  18     1294.55     1365.13     86.74 o 
  -3   3  18     1238.71     1235.60     81.33 o 
  -1   3  18        3.18       -2.89     86.19 o 
   1   3  18      164.50      213.01     87.31 o 
   3   3  18      366.67      374.53     91.32 o 
   5   3  18     1617.86     1622.25     91.17 o 
   7   3  18     2326.23     2320.32     95.86 o 
   9   3  18     1080.31     1258.44    119.43 o 
  11   3  18       11.58       86.30    117.20 o 
  13   3  18       12.29      132.57    111.57 o 
 -14   4  18      574.87      560.30    144.88 o 
 -12   4  18      735.73      759.55    130.94 o 
 -10   4  18     1219.61     1308.48    105.62 o 
  -8   4  18     5761.41     5735.14    236.77 o 
  -6   4  18     9364.66     9053.10    263.00 o 
  -4   4  18     1193.71     1090.49     92.97 o 
  -2   4  18      902.44      895.27     77.68 o 
   0   4  18     5655.26     5648.96    108.00 o 
   2   4  18     5324.90     5078.59    122.58 o 
   4   4  18     1164.13     1057.93    112.44 o 
   6   4  18      496.75      522.93    104.27 o 
   8   4  18     2155.72     2187.29    101.12 o 
  10   4  18     1388.08     1474.63    119.48 o 
  12   4  18      285.58      231.28    229.54 o 
 -13   5  18      792.11      703.65    135.38 o 
 -11   5  18      896.66      700.53    100.73 o 
  -9   5  18     2338.73     2075.93    185.54 o 
  -7   5  18     1244.24     1233.96     94.86 o 
  -5   5  18      163.97      194.23     79.06 o 
  -3   5  18      898.01     1052.47     92.36 o 
  -1   5  18     9078.52     9172.80    113.42 o 
   1   5  18     3847.04     3787.24    152.52 o 
   3   5  18       98.93       66.07     83.09 o 
   5   5  18     1066.07     1101.32     95.78 o 
   7   5  18     1270.74     1006.30    194.10 o 
   9   5  18      196.35      375.28    119.47 o 
  11   5  18      187.83      436.03    143.78 o 
 -12   6  18       34.56       20.04    184.38 o 
 -10   6  18      472.24      562.35    110.56 o 
  -8   6  18     1256.38     1339.63    104.80 o 
  -6   6  18      752.12      773.44     99.81 o 
  -4   6  18     1023.75     1202.28    129.74 o 
  -2   6  18     2813.48     2623.37     95.34 o 
   0   6  18       64.38       31.66     89.10 o 
   2   6  18       48.93      213.51    102.89 o 
   4   6  18     1992.24     1903.69     93.03 o 
   6   6  18      352.59      495.13    111.71 o 
   8   6  18      252.12      120.57    120.39 o 
  10   6  18      307.29      278.19    111.77 o 
  -9   7  18      811.68     1030.43    118.03 o 
  -7   7  18      190.61      305.04    100.64 o 
  -5   7  18     1140.02     1158.79    109.73 o 
  -3   7  18     1779.19     2073.67    100.30 o 
  -1   7  18      581.05      747.03    138.16 o 
   1   7  18      587.07      656.91    104.32 o 
   3   7  18     2141.58     2317.96    106.63 o 
   5   7  18     1218.08     1617.89    210.95 o 
   7   7  18      356.13      507.25    113.16 o 
  -6   8  18       11.99      243.61    169.23 o 
  -4   8  18      323.41      408.76    112.03 o 
  -2   8  18      399.66      512.80    104.72 o 
   0   8  18       10.36      -21.13    110.67 o 
   2   8  18       64.82       57.34    111.74 o 
   4   8  18      123.49      123.56    114.68 o 
 -17   1  19      815.89      747.10    139.64 o 
 -15   1  19     2126.82     2354.58    122.27 o 
 -13   1  19     4601.38     4664.35    118.79 o 
 -11   1  19     3831.06     4116.30    124.27 o 
  -9   1  19     1431.66     1459.81    122.19 o 
  -7   1  19     8851.42     8610.28    136.42 o 
  -5   1  19     9912.71     9651.59    176.58 o 
  -3   1  19     6699.43     6682.44    130.39 o 
  -1   1  19    16851.38    16609.92    656.31 o 
   1   1  19    10407.19    10780.34    281.70 o 
   3   1  19    17560.30    17788.77    402.80 o 
   5   1  19     6609.79     6573.53    167.99 o 
   7   1  19      727.02     1454.35    279.75 o 
   9   1  19     1224.85     1276.21    108.98 o 
  11   1  19     2408.83     2136.29    122.17 o 
  13   1  19      871.50      938.83    129.22 o 
  15   1  19      110.68       34.00    150.55 o 
 -16   2  19       94.70       70.98    120.32 o 
 -14   2  19        0.51      320.35    161.69 o 
 -12   2  19        0.83     -231.14    231.14 o 
 -10   2  19     1290.80     1405.68    149.18 o 
  -8   2  19     3215.22     3341.73    134.19 o 
  -6   2  19      674.41      727.64    107.65 o 
  -4   2  19      143.59      117.01     83.10 o 
  -2   2  19     4596.02     4489.51    106.89 o 
   0   2  19     2364.29     2293.85    121.08 o 
   2   2  19      150.19      205.91     88.96 o 
   4   2  19        1.72      -11.67    102.45 o 
   6   2  19      727.28      730.49    113.36 o 
   8   2  19      709.63      652.49    134.79 o 
  10   2  19        1.75      111.93    152.09 o 
  12   2  19      444.10      461.56    129.20 o 
  14   2  19      190.61      121.63    123.26 o 
 -15   3  19      667.12      581.41    164.13 o 
 -13   3  19      970.87     2018.83    961.33 o 
 -11   3  19     2735.84     2884.05    134.86 o 
  -9   3  19     3012.94     2940.69    134.25 o 
  -7   3  19     3388.48     3276.11     98.98 o 
  -5   3  19     7008.31     6931.31    108.39 o 
  -3   3  19     5966.50     5838.21     98.56 o 
  -1   3  19     9969.64    10091.83    132.47 o 
   1   3  19     9810.53     9772.05    124.29 o 
   3   3  19     1508.67     1437.07     97.09 o 
   5   3  19     2002.34     1878.90     87.76 o 
   7   3  19     1035.10      927.07     92.64 o 
   9   3  19      508.94      528.05    115.02 o 
  11   3  19     2390.02     2347.37    145.45 o 
  13   3  19     1395.96     1491.55    141.03 o 
 -14   4  19      503.17      381.73    165.10 o 
 -12   4  19      116.56       31.02    115.98 o 
 -10   4  19     1353.02     1339.45    104.65 o 
  -8   4  19      598.07      660.42     98.51 o 
  -6   4  19      297.62      375.50     94.04 o 
  -4   4  19     4083.46     4199.35    143.98 o 
  -2   4  19     5284.28     5140.67    124.91 o 
   0   4  19      845.43      810.51     90.67 o 
   2   4  19     1062.80     1139.00     88.81 o 
   4   4  19      511.69      583.80     95.46 o 
   6   4  19       82.60      126.03     95.03 o 
   8   4  19     1657.17     1735.53     95.63 o 
  10   4  19     1101.79     1101.32    102.15 o 
  12   4  19       57.16      163.78    186.52 o 
 -13   5  19     1020.14     1012.53    134.30 o 
 -11   5  19      135.28      139.06     96.57 o 
  -9   5  19     1248.65     1189.81     99.21 o 
  -7   5  19     2827.94     2742.63     90.04 o 
  -5   5  19      129.56      167.48     91.46 o 
  -3   5  19     4591.32     4482.81    142.01 o 
  -1   5  19     9007.09     8926.28    113.02 o 
   1   5  19      192.24      245.05     82.09 o 
   3   5  19       23.43       28.16     82.63 o 
   5   5  19      922.50      835.52     93.52 o 
   7   5  19     1070.61     1346.27    116.52 o 
   9   5  19     1339.93     1362.21    106.27 o 
  11   5  19      368.89      476.87    137.47 o 
 -12   6  19      869.92      974.93    144.34 o 
 -10   6  19     1576.01     1563.85    119.38 o 
  -8   6  19     1572.95     1488.06    101.76 o 
  -6   6  19      576.69      561.45     95.34 o 
  -4   6  19      168.23      312.87    107.28 o 
  -2   6  19      529.65      633.56    103.92 o 
   0   6  19     1305.36     1225.81     99.50 o 
   2   6  19     4160.92     4266.66    114.14 o 
   4   6  19     3645.69     3523.24    149.36 o 
   6   6  19      150.30      266.38     94.65 o 
   8   6  19       80.04      269.12    110.16 o 
  10   6  19      258.79      354.44    123.95 o 
  -9   7  19      302.81      421.28    129.69 o 
  -7   7  19       41.75       64.29    102.93 o 
  -5   7  19      120.99      304.77    101.27 o 
  -3   7  19      421.23      497.98    109.86 o 
  -1   7  19      764.34      656.08    100.93 o 
   1   7  19     1261.30     1357.48    106.15 o 
   3   7  19       74.65      181.79    116.68 o 
   5   7  19        5.72      123.83    112.87 o 
   7   7  19       73.61      113.57    119.15 o 
  -4   8  19     1255.52     1104.40    114.42 o 
  -2   8  19      379.39      299.31    120.51 o 
   0   8  19      556.82     1059.12    199.17 o 
   2   8  19      948.61     1355.92    168.31 o 
 -16   0  20      698.80      766.07    165.91 o 
 -14   0  20     5226.31     4691.16    177.02 o 
 -12   0  20     8192.47     8189.77    264.99 o 
 -10   0  20     2107.54     2668.21    423.42 o 
  -8   0  20     1776.44     1831.61    152.18 o 
  -6   0  20     5857.48     5952.95    166.26 o 
  -4   0  20    22837.11    23372.71    422.55 o 
  -2   0  20     6161.32     6131.29    366.84 o 
   0   0  20     5460.40     5710.23    183.56 o 
   2   0  20    24625.00    25762.28   1406.28 o 
   4   0  20    12598.68    12658.40    234.19 o 
   6   0  20      819.59      992.27    176.52 o 
   8   0  20     1517.73     1785.66    177.82 o 
  10   0  20     3719.83     3667.20    204.99 o 
  12   0  20      499.04      878.81    206.88 o 
  14   0  20      184.10       54.18    192.17 o 
 -17   1  20       12.33      191.21    131.16 o 
 -15   1  20        1.33      204.16    120.35 o 
 -13   1  20      126.60      361.40     94.59 o 
 -11   1  20        0.22      -65.51    102.02 o 
  -9   1  20       48.59       21.82    135.27 o 
  -7   1  20      734.11      642.30    108.58 o 
  -5   1  20     1826.79     1807.12    125.61 o 
  -3   1  20      126.94      123.58    121.89 o 
  -1   1  20      507.68      569.13    138.84 o 
   1   1  20     1400.52     1447.51    102.25 o 
   3   1  20      205.99      115.36    120.15 o 
   5   1  20       94.16      127.04    152.33 o 
   7   1  20      130.77      438.43    483.13 o 
   9   1  20      185.42      163.93    109.90 o 
  11   1  20       25.46       35.15    129.25 o 
  13   1  20       60.64       34.89    141.75 o 
  15   1  20        2.42       -0.09    157.92 o 
 -16   2  20     1132.95     1412.06    168.03 o 
 -14   2  20     2918.03     2796.50    136.17 o 
 -12   2  20     4620.98     4512.37    502.46 o 
 -10   2  20       56.57      334.72    143.46 o 
  -8   2  20      610.67      705.91    132.35 o 
  -6   2  20    20830.14    20326.02    480.42 o 
  -4   2  20    13471.51    12802.90    336.73 o 
  -2   2  20     8331.84     8687.26    159.66 o 
   0   2  20    18040.21    18188.69    166.79 o 
   2   2  20      375.48      395.18     84.65 o 
   4   2  20     1604.85     1504.39    125.33 o 
   6   2  20     9380.92     9006.84    327.75 o 
   8   2  20     1325.96     1207.36    311.85 o 
  10   2  20     1055.42     1144.43    166.50 o 
  12   2  20     1021.21     1091.21    124.30 o 
  14   2  20      304.91      276.39    135.22 o 
 -15   3  20       52.78      340.90    180.25 o 
 -13   3  20        8.98      261.98    141.80 o 
 -11   3  20      825.23      591.89    132.94 o 
  -9   3  20     2606.42     2545.39    135.99 o 
  -7   3  20       56.30      111.21    100.05 o 
  -5   3  20      806.59      694.96     95.39 o 
  -3   3  20     5791.83     5841.29    137.76 o 
  -1   3  20     1698.85     1520.61    108.01 o 
   1   3  20      530.04      550.20     87.53 o 
   3   3  20     1093.63     1226.72     95.84 o 
   5   3  20     1164.81     1129.05     86.78 o 
   7   3  20      381.62      455.27    100.16 o 
   9   3  20       47.38      156.15    100.42 o 
  11   3  20     1992.41     1789.59    153.38 o 
  13   3  20      579.37      556.86    145.75 o 
 -14   4  20      651.28      616.50    180.86 o 
 -12   4  20     1119.05     1013.62    134.30 o 
 -10   4  20     1961.59     1912.21    140.04 o 
  -8   4  20     2048.98     2031.09    103.02 o 
  -6   4  20     1524.81     1576.38     92.77 o 
  -4   4  20     2773.88     2751.37     91.82 o 
  -2   4  20     8962.13     8919.69    210.12 o 
   0   4  20     6175.06     6624.17    142.21 o 
   2   4  20     1842.97     1678.61     92.83 o 
   4   4  20      812.42      856.11    104.67 o 
   6   4  20      645.51      676.61     83.03 o 
   8   4  20      230.52      245.88    105.17 o 
  10   4  20      686.53      621.30    126.63 o 
  12   4  20     1846.36     1652.81    184.08 o 
 -13   5  20      723.85      636.14    140.63 o 
 -11   5  20      392.42      238.83     97.16 o 
  -9   5  20      698.71      787.83    106.10 o 
  -7   5  20     1394.20     1326.51     88.76 o 
  -5   5  20     3466.83     3340.07     94.00 o 
  -3   5  20      995.49     1072.29     99.31 o 
  -1   5  20        3.72      168.71     96.14 o 
   1   5  20     2831.77     2864.48    167.17 o 
   3   5  20     4390.88     4639.28    127.54 o 
   5   5  20      359.79      360.32     94.98 o 
   7   5  20      180.79      237.05    115.65 o 
   9   5  20     1013.34      983.46    114.80 o 
  11   5  20      249.58      334.46    127.05 o 
 -12   6  20      345.39      438.46    179.78 o 
 -10   6  20      497.01      695.30    135.71 o 
  -8   6  20      253.26      238.28    104.01 o 
  -6   6  20      796.89      791.03    103.91 o 
  -4   6  20     1267.59     1226.18    100.32 o 
  -2   6  20     1228.27     1251.45     99.22 o 
   0   6  20      725.05      802.39    100.41 o 
   2   6  20      739.74      812.49    101.58 o 
   4   6  20      218.49      334.64    101.68 o 
   6   6  20      208.11      123.89    101.50 o 
   8   6  20      358.56      432.66    113.25 o 
  10   6  20      157.38      288.47    124.38 o 
  -9   7  20      396.66      415.25    121.35 o 
  -7   7  20      309.53      328.27    108.95 o 
  -5   7  20     1062.75     1015.29     99.66 o 
  -3   7  20     1780.07     2035.82    147.24 o 
  -1   7  20      868.67      948.53    103.25 o 
   1   7  20      756.79      922.64     96.73 o 
   3   7  20      843.09     1035.29    129.83 o 
   5   7  20      343.92      462.29    108.98 o 
   7   7  20      541.07      735.42    135.39 o 
  -4   8  20       12.88      144.01    133.15 o 
  -2   8  20      418.29      444.95    121.54 o 
   0   8  20     1219.27     1256.01    123.88 o 
   2   8  20        9.57      110.82    162.03 o 
 -15   1  21     1554.04     1493.07    131.48 o 
 -13   1  21     3401.88     3224.81    168.77 o 
 -11   1  21     6809.68     6728.69    131.58 o 
  -9   1  21     3597.79     3816.94    215.61 o 
  -7   1  21     2862.10     3090.05    153.63 o 
  -5   1  21     8786.90     8642.50   2241.43 o 
  -3   1  21    14294.15    13857.85    340.40 o 
  -1   1  21     8708.61     8646.10    200.54 o 
   1   1  21     5939.58     6112.73    160.96 o 
   3   1  21     7781.56     7688.07    188.10 o 
   5   1  21     4684.15     4479.34    152.18 o 
   7   1  21     5570.07     5545.17    141.00 o 
   9   1  21     1477.67     1202.56    146.44 o 
  11   1  21      345.43      542.66    168.94 o 
  13   1  21      573.86      931.14    242.54 o 
  15   1  21      488.81      477.22    160.98 o 
 -16   2  21       96.82      213.86    126.28 o 
 -14   2  21      303.16      303.72    170.59 o 
 -12   2  21       73.87      -31.94    130.35 o 
 -10   2  21      162.16      428.49    152.72 o 
  -8   2  21     1883.45     1715.70    129.90 o 
  -6   2  21     7993.50     7511.26    176.23 o 
  -4   2  21      675.40      683.42     86.33 o 
  -2   2  21       39.47      -12.00     87.93 o 
   0   2  21      719.23      879.88    102.92 o 
   2   2  21      427.84      333.79     86.61 o 
   4   2  21       70.83       33.82    100.03 o 
   6   2  21      509.05      459.82    125.12 o 
   8   2  21       36.24      217.19    185.00 o 
  10   2  21       29.61       49.12    121.49 o 
  12   2  21      480.66      487.54    136.37 o 
  14   2  21       13.13      283.62    156.19 o 
 -15   3  21      899.10      826.87    186.77 o 
 -13   3  21     2260.94     2468.34    580.84 o 
 -11   3  21     1367.12     1454.02    149.60 o 
  -9   3  21      523.22      591.27    132.46 o 
  -7   3  21     6752.37     6721.18    133.66 o 
  -5   3  21     7797.51     7799.94    116.24 o 
  -3   3  21     3049.58     2902.74    125.67 o 
  -1   3  21     7159.86     6923.55    110.15 o 
   1   3  21     6724.29     6571.80    104.75 o 
   3   3  21     4098.31     4147.77    102.17 o 
   5   3  21     2101.72     2154.11     87.51 o 
   7   3  21      943.57      983.48    125.50 o 
   9   3  21      898.89      916.67    115.92 o 
  11   3  21      404.98      379.98    152.33 o 
  13   3  21      390.47      470.49    152.42 o 
 -14   4  21      375.83      293.04    186.85 o 
 -12   4  21     1223.60     1322.81    137.41 o 
 -10   4  21      446.54      466.83    142.49 o 
  -8   4  21       40.30       17.87     96.78 o 
  -6   4  21     2769.66     2801.84    165.86 o 
  -4   4  21     3714.06     3486.02    105.46 o 
  -2   4  21      568.75      569.33     84.90 o 
   0   4  21      198.40      317.68     87.52 o 
   2   4  21     5242.35     5001.59    565.03 o 
   4   4  21     1888.62     1808.76    102.82 o 
   6   4  21       70.81      166.95     93.65 o 
   8   4  21      391.72      472.91     95.27 o 
  10   4  21      726.91      878.28    145.08 o 
  12   4  21      262.89      306.79    210.02 o 
 -13   5  21      117.96      222.75    136.82 o 
 -11   5  21      105.95      124.11    117.59 o 
  -9   5  21     1196.21     1362.48    140.48 o 
  -7   5  21     1618.10     1635.03    121.25 o 
  -5   5  21     5379.82     5416.21    185.27 o 
  -3   5  21     2119.72     2151.18    110.96 o 
  -1   5  21      171.94      369.40    109.00 o 
   1   5  21     2724.11     2598.13     92.32 o 
   3   5  21      951.60      856.94     95.54 o 
   5   5  21      406.99      403.20    121.21 o 
   7   5  21      649.80      639.12    104.53 o 
   9   5  21      255.82      272.12    118.05 o 
  11   5  21      287.66      209.37    198.87 o 
 -10   6  21     1490.54     1586.45    135.93 o 
  -8   6  21     1088.26     1115.11    126.88 o 
  -6   6  21     1012.50     1010.57     97.52 o 
  -4   6  21     1919.74     1662.90    110.41 o 
  -2   6  21      871.48     1077.62    120.27 o 
   0   6  21      364.13      447.00     93.52 o 
   2   6  21      375.36      621.40    116.91 o 
   4   6  21     1223.96     1276.39     99.06 o 
   6   6  21     2103.22     2353.22    142.98 o 
   8   6  21      537.96      453.81    136.07 o 
  -7   7  21       28.67      296.92    112.50 o 
  -5   7  21      154.24      277.02    105.42 o 
  -3   7  21      234.16      205.94    110.36 o 
  -1   7  21      342.66      591.74    118.65 o 
   1   7  21      565.32      568.43    105.98 o 
   3   7  21      535.67      497.62    105.97 o 
   5   7  21      345.36      423.49    117.81 o 
   7   7  21        1.30       61.80    109.04 o 
  -2   8  21      788.63      774.30    121.85 o 
   0   8  21     1241.55     1284.35    173.58 o 
 -16   0  22     1951.60     1734.94    164.16 o 
 -14   0  22     1893.84     1592.09    289.33 o 
 -12   0  22     2622.60     2552.54    160.19 o 
 -10   0  22     7540.11     7819.25    361.24 o 
  -8   0  22     4189.04     3900.91    147.61 o 
  -6   0  22     7288.31     6874.44    214.77 o 
  -4   0  22    13161.38    12761.34    457.23 o 
  -2   0  22     1256.09     1384.24     98.32 o 
   0   0  22    11204.19    11816.70    163.75 o 
   2   0  22    13513.52    13339.90    192.04 o 
   4   0  22     3454.44     3004.72    259.18 o 
   6   0  22     5591.02     5267.77    198.16 o 
   8   0  22     6745.69     6743.25    205.86 o 
  10   0  22      451.79      208.33    187.70 o 
  12   0  22       42.33      184.94    203.83 o 
  14   0  22      835.24      599.72    238.41 o 
 -15   1  22        9.68      118.51    193.86 o 
 -13   1  22      303.11      193.31    110.25 o 
 -11   1  22      315.61      379.03    118.41 o 
  -9   1  22      896.71     1022.73    110.60 o 
  -7   1  22      446.66      578.06    103.91 o 
  -5   1  22     2203.79     2019.88    214.73 o 
  -3   1  22     1789.74     1705.44     96.32 o 
  -1   1  22     3254.55     3230.82    133.89 o 
   1   1  22      464.70      643.40    119.57 o 
   3   1  22      542.87      498.45    171.30 o 
   5   1  22        1.43      317.61    181.89 o 
   7   1  22      235.03      355.25    145.93 o 
   9   1  22      108.45      291.30    128.08 o 
  11   1  22      542.37      563.98    145.11 o 
  13   1  22       20.50      311.92    151.29 o 
 -16   2  22      319.09      202.96    136.07 o 
 -14   2  22     1052.21     1155.47    124.82 o 
 -12   2  22     2475.71     2757.27    221.99 o 
 -10   2  22    12569.24    11687.23    446.74 o 
  -8   2  22    12336.70    12067.62    516.19 o 
  -6   2  22      157.48      238.06    112.88 o 
  -4   2  22      846.94      878.00     82.81 o 
  -2   2  22    14294.94    14004.46    236.58 o 
   0   2  22     7192.96     6932.05    151.46 o 
   2   2  22     9261.93     9613.66    132.97 o 
   4   2  22     9531.66     9578.14    258.81 o 
   6   2  22     1560.43     1679.95    134.53 o 
   8   2  22      835.75      802.07    203.86 o 
  10   2  22      578.28      672.30    127.08 o 
  12   2  22      318.83      315.13    124.75 o 
  14   2  22      839.45      828.88    151.07 o 
 -15   3  22      322.22      223.88    234.65 o 
 -13   3  22      260.79      291.95    146.00 o 
 -11   3  22        7.72      102.16    111.02 o 
  -9   3  22     1240.35     1217.65    151.11 o 
  -7   3  22     2088.59     2091.40    109.54 o 
  -5   3  22     1156.56     1246.17    103.90 o 
  -3   3  22     1227.54     1279.14    103.49 o 
  -1   3  22     1691.42     1759.14     85.30 o 
   1   3  22      294.34      260.72     89.60 o 
   3   3  22      108.58      166.49     81.97 o 
   5   3  22     2696.37     2628.03    112.74 o 
   7   3  22      830.90      872.05    132.29 o 
   9   3  22       13.76      147.56    139.41 o 
  11   3  22        3.65      126.67    180.15 o 
  13   3  22      377.18      592.03    148.28 o 
 -14   4  22     1319.44     1555.19    231.14 o 
 -12   4  22      601.23      629.12    141.83 o 
 -10   4  22      666.33      731.11    131.89 o 
  -8   4  22     1048.49     1217.59    129.36 o 
  -6   4  22     2984.71     3010.15     98.20 o 
  -4   4  22     5054.76     5129.40    103.41 o 
  -2   4  22     5424.43     5069.35    100.51 o 
   0   4  22     3431.86     3213.70    100.77 o 
   2   4  22     1449.42     1555.93    107.04 o 
   4   4  22     1132.03     1208.88     90.45 o 
   6   4  22     1871.91     1697.67     90.21 o 
   8   4  22      368.28      388.26    128.18 o 
  10   4  22      124.53      286.63    146.47 o 
  12   4  22      496.02      721.91    349.40 o 
 -13   5  22     1054.52     1070.35    186.81 o 
 -11   5  22     1155.15     1222.40    122.01 o 
  -9   5  22      282.86      367.59    119.41 o 
  -7   5  22     1311.65     1088.37     93.25 o 
  -5   5  22     3031.65     2772.52     97.85 o 
  -3   5  22      259.16      561.05     93.48 o 
  -1   5  22      569.62      636.62    100.13 o 
   1   5  22     3157.86     3023.78    100.95 o 
   3   5  22      591.04      658.78     87.16 o 
   5   5  22      435.89      595.01    113.34 o 
   7   5  22     1228.39     1231.58     99.56 o 
   9   5  22      472.45      467.53    121.53 o 
  11   5  22       95.70      298.60    201.05 o 
 -10   6  22      851.90     1234.77    189.46 o 
  -8   6  22      108.44      327.54    102.92 o 
  -6   6  22      728.24      713.46     98.69 o 
  -4   6  22     1365.75     1382.45    130.86 o 
  -2   6  22       22.64      221.68     99.25 o 
   0   6  22      243.03      303.35    100.98 o 
   2   6  22     4290.62     4336.12    113.70 o 
   4   6  22     1145.03     1090.74    114.71 o 
   6   6  22       97.44      195.65    110.00 o 
   8   6  22       27.87      175.35    134.88 o 
  -7   7  22     1310.48     1673.02    202.07 o 
  -5   7  22      327.22      194.89    109.08 o 
  -3   7  22      257.59      296.70    109.02 o 
  -1   7  22     1345.87     1510.78    115.15 o 
   1   7  22      858.84      910.55    105.92 o 
   3   7  22      384.74      435.21    106.61 o 
   5   7  22      976.38      637.72    112.99 o 
 -15   1  23     1010.27     1314.65    140.69 o 
 -13   1  23     1730.59     1659.24    110.11 o 
 -11   1  23     8425.29     8261.53    518.56 o 
  -9   1  23    10360.86    10237.47    285.15 o 
  -7   1  23     1891.52     2066.88     99.87 o 
  -5   1  23      653.25      681.27     81.52 o 
  -3   1  23    14493.93    14653.90    322.17 o 
  -1   1  23    11513.37    11511.25    221.04 o 
   1   1  23     3836.07     3806.49    134.09 o 
   3   1  23     7635.39     7545.41    264.13 o 
   5   1  23     4207.82     4486.59    218.00 o 
   7   1  23     3251.90     3297.27    134.93 o 
   9   1  23     1641.37     1714.29    159.95 o 
  11   1  23      733.25      660.08    163.34 o 
  13   1  23      297.77      632.54    186.03 o 
 -16   2  23      373.61      459.03    139.54 o 
 -14   2  23      324.23      585.24    121.36 o 
 -12   2  23        5.11      -38.51    155.75 o 
 -10   2  23       29.26       77.40    186.83 o 
  -8   2  23     2104.60     1969.59    131.63 o 
  -6   2  23      685.07      749.48    144.88 o 
  -4   2  23      501.02      578.25    124.20 o 
  -2   2  23     4979.88     4892.98    156.63 o 
   0   2  23     3688.56     3830.71    118.16 o 
   2   2  23        0.92      -31.60    106.77 o 
   4   2  23      188.51      198.97    110.21 o 
   6   2  23      656.62      830.52    136.92 o 
   8   2  23        0.39       68.99    193.10 o 
  10   2  23       37.84       87.98    119.90 o 
  12   2  23       64.96      147.00    135.59 o 
  14   2  23      256.71      248.11    174.51 o 
 -15   3  23     1627.44     1654.34    169.68 o 
 -13   3  23     1076.65      893.73   1633.91 o 
 -11   3  23      829.68      926.21    129.57 o 
  -9   3  23     6345.49     6262.15    151.23 o 
  -7   3  23     3865.92     3582.43    120.51 o 
  -5   3  23      994.60     1047.90     96.51 o 
  -3   3  23     5130.16     4932.81    134.04 o 
  -1   3  23     5706.01     5554.36     94.69 o 
   1   3  23     5165.81     5594.10    287.83 o 
   3   3  23     4922.98     4924.86     96.90 o 
   5   3  23     1692.57     1558.73     96.02 o 
   7   3  23     1178.91     1387.88    134.99 o 
   9   3  23      875.18     1021.46    146.37 o 
  11   3  23      122.95      255.23    175.60 o 
  13   3  23      158.93      102.31    174.99 o 
 -14   4  23      104.84      -79.29    195.33 o 
 -12   4  23     1516.27     1656.69    143.30 o 
 -10   4  23     1511.80     1681.44    147.90 o 
  -8   4  23       98.64      306.97     95.91 o 
  -6   4  23      725.84      736.91    108.43 o 
  -4   4  23     1939.91     1994.93     92.13 o 
  -2   4  23     1161.14     1087.71    112.25 o 
   0   4  23     2288.07     2219.84     95.19 o 
   2   4  23     1983.84     2409.53    103.42 o 
   4   4  23       56.33       76.36    100.47 o 
   6   4  23      566.69      654.96    104.77 o 
   8   4  23      396.40      467.14    111.12 o 
  10   4  23       95.38        7.97    158.41 o 
  12   4  23      355.46      548.33    175.34 o 
 -11   5  23     1006.67     1100.70    134.76 o 
  -9   5  23      595.34      537.41    124.78 o 
  -7   5  23      504.44      708.98     92.69 o 
  -5   5  23      198.82      301.41     97.63 o 
  -3   5  23     1308.44     1293.77    103.30 o 
  -1   5  23     5994.71     5807.54    188.90 o 
   1   5  23     2766.35     2771.09     98.45 o 
   3   5  23      983.48     1085.01    107.21 o 
   5   5  23      414.50      411.94     95.93 o 
   7   5  23        2.80     -101.04    134.59 o 
   9   5  23      264.75      279.36    131.48 o 
  11   5  23      384.91      316.57    445.43 o 
 -10   6  23      746.84      803.57    139.87 o 
  -8   6  23     1261.00     1280.98    171.61 o 
  -6   6  23     1062.20     1108.23    151.52 o 
  -4   6  23      585.96      571.88    104.86 o 
  -2   6  23     1991.75     1953.22    105.64 o 
   0   6  23      668.71      764.86     92.44 o 
   2   6  23       97.79      201.05     94.54 o 
   4   6  23     1590.70     1736.74    103.94 o 
   6   6  23     1253.88     1034.11    116.87 o 
   8   6  23      233.57      372.45    129.37 o 
  -7   7  23      413.17      429.74    109.85 o 
  -5   7  23      462.42      432.69    150.66 o 
  -3   7  23       41.49       28.58    106.03 o 
  -1   7  23       19.58      173.27    106.76 o 
   1   7  23      303.70      362.07    112.42 o 
   3   7  23      970.23     1144.26    120.36 o 
   5   7  23      329.90      283.24    115.78 o 
 -16   0  24      221.66     -132.46    192.53 o 
 -14   0  24     2129.99     1852.50    216.86 o 
 -12   0  24     7662.58     7894.96    161.34 o 
 -10   0  24     2855.22     2954.18    191.46 o 
  -8   0  24     2619.75     2943.32    152.02 o 
  -6   0  24    14848.76    14407.48    213.13 o 
  -4   0  24     8474.22     8544.07    252.49 o 
  -2   0  24      237.33      312.75    130.71 o 
   0   0  24     8971.99     9236.85    281.17 o 
   2   0  24    18676.61    18510.48    706.36 o 
   4   0  24     3220.55     3313.73    195.99 o 
   6   0  24      172.85      309.89    183.06 o 
   8   0  24     4009.90     4523.35    203.10 o 
  10   0  24     3590.24     3383.61    202.09 o 
  12   0  24      303.61     -115.93    206.01 o 
  14   0  24       19.66     -253.95    253.95 o 
 -15   1  24      410.88      467.06    112.38 o 
 -13   1  24      201.14      329.94    117.89 o 
 -11   1  24      147.61       26.55    110.15 o 
  -9   1  24       78.07      392.44    265.02 o 
  -7   1  24      143.69      225.33     95.07 o 
  -5   1  24      370.31      357.02     86.77 o 
  -3   1  24     4078.26     4245.87    109.76 o 
  -1   1  24     2163.01     2117.48     98.05 o 
   1   1  24        9.07      113.47     95.70 o 
   3   1  24      436.00      559.71    157.23 o 
   5   1  24        0.18      160.83    121.27 o 
   7   1  24       48.03      136.63    126.61 o 
   9   1  24      119.53      158.29    137.05 o 
  11   1  24        0.34      141.41    147.39 o 
  13   1  24       13.24       81.93    298.48 o 
 -14   2  24     1151.75     1123.44    241.61 o 
 -12   2  24     1117.88     1021.65    189.27 o 
 -10   2  24     5866.43     5674.86    596.31 o 
  -8   2  24     6273.68     6086.73    209.09 o 
  -6   2  24     3060.87     3044.93    137.58 o 
  -4   2  24     5913.55     6212.16    234.12 o 
  -2   2  24     8773.41     9084.63    214.80 o 
   0   2  24     4710.72     4860.69    118.83 o 
   2   2  24     1259.09     1237.49     94.94 o 
   4   2  24     4752.02     4666.08    190.86 o 
   6   2  24     4048.74     4091.62    154.51 o 
   8   2  24      994.40     1170.94    165.22 o 
  10   2  24     1389.08     1436.54    153.55 o 
  12   2  24      690.67      658.00    185.92 o 
 -15   3  24       54.33      -81.56    173.38 o 
 -13   3  24       19.64       41.40    154.49 o 
 -11   3  24      276.98      429.81    151.63 o 
  -9   3  24     1037.02     1159.78    125.32 o 
  -7   3  24     1337.86     1407.72    172.81 o 
  -5   3  24     1195.06     1153.76     95.90 o 
  -3   3  24      341.13      290.59    110.00 o 
  -1   3  24     1866.30     1620.36     94.09 o 
   1   3  24      716.44      793.40     80.02 o 
   3   3  24      256.39      207.92     95.98 o 
   5   3  24     2129.99     2122.97    103.99 o 
   7   3  24      338.24      294.80    193.33 o 
   9   3  24        1.24       24.84    146.85 o 
  11   3  24        1.09      -41.72    155.52 o 
  13   3  24      103.52        9.19    158.47 o 
 -14   4  24     1306.68      850.38    202.55 o 
 -12   4  24     1007.98     1117.67    150.42 o 
 -10   4  24      466.60      858.36    200.43 o 
  -8   4  24     2386.71     2279.25    103.06 o 
  -6   4  24     2429.49     2517.29    134.00 o 
  -4   4  24     1105.19     1238.00     87.34 o 
  -2   4  24     3841.67     3627.23    143.18 o 
   0   4  24     4021.35     4120.23    168.20 o 
   2   4  24     2461.17     2120.35    170.40 o 
   4   4  24     1881.26     1875.04    105.97 o 
   6   4  24     1099.31     1009.19     91.19 o 
   8   4  24      350.77      363.07    130.31 o 
  10   4  24      141.54      276.97    183.72 o 
  12   4  24       73.96      -48.23    183.93 o 
 -11   5  24      548.90      781.95    142.61 o 
  -9   5  24      697.71      770.07    117.03 o 
  -7   5  24      733.42      834.40    118.60 o 
  -5   5  24     1405.68     1285.52    128.78 o 
  -3   5  24     2817.81     2984.30    146.60 o 
  -1   5  24     1840.97     1665.56     88.12 o 
   1   5  24      256.32      310.16     95.92 o 
   3   5  24      378.86      467.40    113.86 o 
   5   5  24      675.27      922.70    129.93 o 
   7   5  24      316.75      370.84    119.51 o 
   9   5  24      684.77      606.35    139.84 o 
 -10   6  24      174.17      151.89    122.53 o 
  -8   6  24      492.12      643.30    120.78 o 
  -6   6  24      848.22     1179.19    109.88 o 
  -4   6  24      694.42      826.45    105.76 o 
  -2   6  24     1278.33     1263.02    105.90 o 
   0   6  24      153.04      199.44    111.64 o 
   2   6  24       14.47       -6.61    114.47 o 
   4   6  24      762.38      626.30    104.26 o 
   6   6  24     1545.50     1530.30    150.76 o 
   8   6  24      261.35      345.40    143.32 o 
  -7   7  24      580.50      645.07    113.05 o 
  -5   7  24      875.39      854.46    119.48 o 
  -3   7  24      737.76      497.02    116.36 o 
  -1   7  24      314.41      315.50    112.41 o 
   1   7  24     1196.17     1062.17    116.16 o 
   3   7  24     1338.43     1355.11    137.80 o 
   5   7  24       67.98      346.47    284.38 o 
 -15   1  25      917.22      584.34    129.61 o 
 -13   1  25     2226.23     2047.70    164.99 o 
 -11   1  25     2284.15     2436.77    246.97 o 
  -9   1  25     3682.85     3552.86    138.08 o 
  -7   1  25    21201.76    20854.67    885.71 o 
  -5   1  25    13169.28    12861.07    370.28 o 
  -3   1  25       72.11      109.34     84.48 o 
  -1   1  25      570.44      647.93    108.40 o 
   1   1  25    14695.06    14303.26    198.82 o 
   3   1  25     6231.88     6250.44    185.49 o 
   5   1  25     2144.41     2085.56    152.32 o 
   7   1  25     3080.49     3114.04    187.58 o 
   9   1  25     1552.52     1569.95    165.44 o 
  11   1  25     1122.42     1387.26    193.08 o 
  13   1  25      157.30      265.37    196.28 o 
 -14   2  25      269.00      368.66    294.24 o 
 -12   2  25       91.58      106.15    131.83 o 
 -10   2  25      700.51      830.99    157.96 o 
  -8   2  25      160.54      157.09    116.73 o 
  -6   2  25      936.16     1003.18    147.71 o 
  -4   2  25     1937.81     1855.65    115.43 o 
  -2   2  25     5464.23     4667.39    388.34 o 
   0   2  25       18.53      217.85    114.18 o 
   2   2  25      160.68      182.92    101.51 o 
   4   2  25     1148.27     1269.59    133.75 o 
   6   2  25      533.24      647.31    147.95 o 
   8   2  25        0.34     -153.30    153.30 o 
  10   2  25        8.90       46.43    163.90 o 
  12   2  25       71.94      274.69    185.07 o 
 -13   3  25      917.12      915.51    292.96 o 
 -11   3  25     2007.30     1893.24    138.70 o 
  -9   3  25     1014.89     1302.96    123.53 o 
  -7   3  25     3661.56     3350.72    142.95 o 
  -5   3  25     8235.57     8300.93    339.40 o 
  -3   3  25     3803.89     4109.80    131.16 o 
  -1   3  25     2398.90     2363.78     85.28 o 
   1   3  25     2668.39     2696.70    108.64 o 
   3   3  25     2939.81     2850.52    110.84 o 
   5   3  25     2516.78     2519.04    128.35 o 
   7   3  25     1497.15     1663.00    141.40 o 
   9   3  25      717.14      869.64    170.91 o 
  11   3  25      319.86      254.28    164.27 o 
 -12   4  25     1039.15     1169.75    138.35 o 
 -10   4  25       43.92      -36.79    146.07 o 
  -8   4  25      410.62      375.05    109.25 o 
  -6   4  25     2630.52     2751.93    116.81 o 
  -4   4  25     1442.72     1476.47    108.73 o 
  -2   4  25     1665.33     1626.19     91.04 o 
   0   4  25      940.80      858.07     88.91 o 
   2   4  25      915.53     1153.67    111.86 o 
   4   4  25      677.16      751.80     87.94 o 
   6   4  25       51.92       -6.16     98.06 o 
   8   4  25      308.22      137.20    150.21 o 
  10   4  25      685.10      703.20    168.52 o 
 -11   5  25     1400.85     1425.51    140.15 o 
  -9   5  25     1778.26     1703.33    119.33 o 
  -7   5  25      466.91      423.71    104.75 o 
  -5   5  25      403.88      452.11     96.31 o 
  -3   5  25     1574.25     1754.36     96.81 o 
  -1   5  25     1789.90     1837.07     97.83 o 
   1   5  25      392.23      513.34    125.00 o 
   3   5  25      922.43      787.23    144.18 o 
   5   5  25     2992.35     2770.65    103.89 o 
   7   5  25      713.81      824.84    130.66 o 
   9   5  25       16.13      -42.19    157.02 o 
 -10   6  25      837.21      366.99    134.58 o 
  -8   6  25     2191.87     2272.22    121.51 o 
  -6   6  25     1241.63     1220.66    140.10 o 
  -4   6  25      856.82     1015.92    115.44 o 
  -2   6  25      209.62      267.11    108.19 o 
   0   6  25      415.53      415.28    100.33 o 
   2   6  25     1690.40     1707.14    122.57 o 
   4   6  25      434.15      496.72    113.71 o 
   6   6  25      228.43      231.09    110.24 o 
   8   6  25      873.37      849.52    215.50 o 
  -5   7  25      514.06      525.71    138.64 o 
  -3   7  25      261.76      329.28    133.85 o 
  -1   7  25      335.47      352.90    110.99 o 
   1   7  25        3.56       88.90    111.74 o 
   3   7  25        3.09       18.22    113.92 o 
 -14   0  26     1181.70      961.72    310.10 o 
 -12   0  26     3474.41     3469.33    153.97 o 
 -10   0  26     1914.86     2162.32    156.33 o 
  -8   0  26     2114.88     2002.76    202.06 o 
  -6   0  26    29092.87    28733.70    505.80 o 
  -4   0  26    18197.32    17609.75    771.40 o 
  -2   0  26       38.66       23.07    105.70 o 
   0   0  26     1497.92     1595.21    127.89 o 
   2   0  26     3855.18     3840.55    160.64 o 
   4   0  26     3826.69     4369.50    256.28 o 
   6   0  26     4159.21     4163.92    270.37 o 
   8   0  26     3058.40     3006.61    197.73 o 
  10   0  26     1387.40     1474.03    207.32 o 
  12   0  26      382.55      559.33    224.46 o 
 -15   1  26      113.34      293.11    134.43 o 
 -13   1  26       51.37       90.62    107.51 o 
 -11   1  26        9.31      112.78    116.73 o 
  -9   1  26      603.79      568.70    111.21 o 
  -7   1  26      797.14      795.83    103.70 o 
  -5   1  26      619.67      550.47     79.40 o 
  -3   1  26     2465.67     2571.14     99.23 o 
  -1   1  26      189.90      285.59     95.30 o 
   1   1  26     4563.53     4760.22    120.43 o 
   3   1  26      561.27      557.31    110.12 o 
   5   1  26        4.04      -16.18    134.02 o 
   7   1  26      104.16       10.57    149.01 o 
   9   1  26        9.44       40.09    174.12 o 
  11   1  26       38.22      -61.45    221.84 o 
  13   1  26       38.00      -81.24    198.82 o 
 -14   2  26     1220.74     1095.42    163.95 o 
 -12   2  26     1806.76     1841.01    138.88 o 
 -10   2  26     4096.80     4211.35    203.08 o 
  -8   2  26     7565.42     7357.79    200.15 o 
  -6   2  26     4950.33     4938.97    289.91 o 
  -4   2  26     1084.25     1139.62    114.39 o 
  -2   2  26     2794.69     2839.75    121.42 o 
   0   2  26     7722.58     7520.83    324.61 o 
   2   2  26     4733.88     4779.20    123.02 o 
   4   2  26     3189.19     3063.38    164.32 o 
   6   2  26     2769.51     2701.02    236.63 o 
   8   2  26      924.87      970.73    155.31 o 
  10   2  26      154.94      138.77    252.21 o 
  12   2  26      604.70      782.14    164.83 o 
 -13   3  26     1000.81      925.89    192.61 o 
 -11   3  26      419.37      465.98    134.95 o 
  -9   3  26      638.15      592.04    140.40 o 
  -7   3  26        2.07      -42.05    118.29 o 
  -5   3  26        7.90       21.79     96.37 o 
  -3   3  26     2761.38     2580.19    161.42 o 
  -1   3  26     3551.61     3654.64    104.26 o 
   1   3  26      455.51      500.12     85.28 o 
   3   3  26     1115.49     1125.25     89.58 o 
   5   3  26      133.89       92.68    118.24 o 
   7   3  26        1.13       66.09    139.63 o 
   9   3  26      677.80      720.13    178.86 o 
  11   3  26      111.84      235.76    191.65 o 
 -12   4  26      923.22      748.76    144.69 o 
 -10   4  26     1787.92     1857.09    140.50 o 
  -8   4  26     1438.85     1142.52    129.59 o 
  -6   4  26     2760.50     2908.31    112.36 o 
  -4   4  26     2284.72     2344.78    115.46 o 
  -2   4  26      439.57      499.35    131.71 o 
   0   4  26     2329.43     2410.40    106.64 o 
   2   4  26     4279.08     4096.52    168.98 o 
   4   4  26     1110.36     1184.38     94.36 o 
   6   4  26      865.05      959.34    104.54 o 
   8   4  26      726.95      638.11    143.65 o 
  10   4  26      300.79      438.57    151.21 o 
 -11   5  26      348.37      196.62    266.84 o 
  -9   5  26     1152.47     1164.96    169.54 o 
  -7   5  26     1957.22     2102.74    120.72 o 
  -5   5  26     1554.69     1639.19    114.74 o 
  -3   5  26      475.49      469.35     90.16 o 
  -1   5  26      398.92      466.14    100.42 o 
   1   5  26      976.59      859.57    101.91 o 
   3   5  26     1043.65     1112.55    104.74 o 
   5   5  26      760.50      881.88    115.52 o 
   7   5  26      368.99      377.78    135.23 o 
   9   5  26      117.92      258.46    247.57 o 
  -8   6  26      639.91      726.73    121.12 o 
  -6   6  26      168.81      149.56    108.50 o 
  -4   6  26      313.60      363.00    104.83 o 
  -2   6  26      623.67      651.75    129.14 o 
   0   6  26      720.26      758.31    105.40 o 
   2   6  26      535.53      633.40    117.03 o 
   4   6  26      191.38      164.01    142.86 o 
   6   6  26      286.12      316.70    125.51 o 
  -5   7  26     1084.11      947.98    124.80 o 
  -3   7  26     1131.29     1038.62    109.33 o 
  -1   7  26      363.72      420.95    125.41 o 
   1   7  26      356.97      287.76    122.38 o 
   3   7  26      440.97      338.14    125.46 o 
 -15   1  27      969.05      869.73    135.42 o 
 -13   1  27     1872.53     1593.92    141.39 o 
 -11   1  27     2675.08     2795.77    120.01 o 
  -9   1  27     4502.20     3963.36    163.88 o 
  -7   1  27     5201.17     5286.93    127.54 o 
  -5   1  27     4744.02     4726.18    177.70 o 
  -3   1  27    11375.08    11124.12    242.21 o 
  -1   1  27     7592.49     7618.98    123.48 o 
   1   1  27     1464.48     1411.75     99.10 o 
   3   1  27     1368.40     1457.80    153.38 o 
   5   1  27     3184.55     3124.05    134.35 o 
   7   1  27     2358.85     2263.75    142.99 o 
   9   1  27      879.81      979.78    228.75 o 
  11   1  27      650.65      737.27    266.23 o 
  13   1  27      681.07      861.95    209.49 o 
 -14   2  27       53.13      111.56    148.64 o 
 -12   2  27      224.94      481.32    145.65 o 
 -10   2  27      680.73      874.21    138.54 o 
  -8   2  27       20.14       78.44    132.78 o 
  -6   2  27        8.34      160.03    115.42 o 
  -4   2  27      894.48      718.82    126.23 o 
  -2   2  27      868.40      820.41    187.42 o 
   0   2  27       99.48      192.44    115.43 o 
   2   2  27      163.98       88.47     91.52 o 
   4   2  27     1158.47     1247.84    153.97 o 
   6   2  27      866.44      513.42    135.24 o 
   8   2  27       11.73      135.35    145.50 o 
  10   2  27        7.32     -137.58    156.77 o 
  12   2  27       64.26      226.14    170.40 o 
 -13   3  27     1336.77     2040.55    561.80 o 
 -11   3  27     2270.85     2521.09    249.27 o 
  -9   3  27     1752.38     1809.89    206.52 o 
  -7   3  27      483.31      537.42    124.47 o 
  -5   3  27     4479.54     4417.43    133.06 o 
  -3   3  27     8259.13     7813.02    153.25 o 
  -1   3  27     1940.51     1870.93    116.09 o 
   1   3  27     1700.39     1903.99    124.59 o 
   3   3  27     2430.05     2396.58    114.17 o 
   5   3  27     1836.14     1764.93    162.20 o 
   7   3  27     1608.15     1766.77    148.77 o 
   9   3  27      481.59      593.24    191.67 o 
  11   3  27      300.93      376.91    199.22 o 
 -12   4  27      441.61      376.46    161.90 o 
 -10   4  27      566.83      797.48    136.00 o 
  -8   4  27     1372.19     1504.30    161.06 o 
  -6   4  27      522.54      463.75    137.21 o 
  -4   4  27      434.30      490.25    101.93 o 
  -2   4  27      274.89      411.50    110.83 o 
   0   4  27     1624.77     1467.68    217.29 o 
   2   4  27     3827.07     3762.92    190.52 o 
   4   4  27      231.24      239.39     96.44 o 
   6   4  27       79.49       55.71    130.53 o 
   8   4  27      308.52      257.28    158.80 o 
  10   4  27       42.13     -157.41    172.20 o 
 -11   5  27      552.60      510.01    150.82 o 
  -9   5  27     1625.82     1737.99    124.94 o 
  -7   5  27     1341.65     1423.64    129.42 o 
  -5   5  27      648.10      650.83    112.43 o 
  -3   5  27      636.40      639.27    109.58 o 
  -1   5  27     1046.76     1113.00    110.22 o 
   1   5  27      930.03      946.18    110.22 o 
   3   5  27     1652.02     1713.41    124.70 o 
   5   5  27      535.32      519.15    112.21 o 
   7   5  27       89.52       82.67    126.27 o 
   9   5  27      503.71      451.53    269.35 o 
  -8   6  27      520.51      621.83    128.19 o 
  -6   6  27     1293.85     1477.75    118.03 o 
  -4   6  27     1351.58     1515.97    108.92 o 
  -2   6  27     1489.63     1621.38    125.48 o 
   0   6  27     1041.76     1230.25    120.86 o 
   2   6  27       33.47      163.97    104.30 o 
   4   6  27      137.43      273.48    122.36 o 
   6   6  27      899.38     1125.52    142.44 o 
  -3   7  27      227.74      275.54    109.62 o 
  -1   7  27       27.69      232.20    141.41 o 
   1   7  27      526.02      503.69    125.07 o 
 -14   0  28     1361.31     1231.33    163.60 o 
 -12   0  28      921.82     1233.51    151.17 o 
 -10   0  28      999.02     1255.63    210.73 o 
  -8   0  28     5132.38     5096.41    146.23 o 
  -6   0  28     7608.51     7533.77    426.98 o 
  -4   0  28    17427.10    17743.14    381.81 o 
  -2   0  28    17762.43    17749.85    308.51 o 
   0   0  28       11.10       37.98    125.08 o 
   2   0  28      156.09       98.07    180.59 o 
   4   0  28     5805.11     6147.16    201.94 o 
   6   0  28     1379.56     1203.95    187.56 o 
   8   0  28     1629.13     1888.95    279.67 o 
  10   0  28     1050.33      669.46    214.00 o 
  12   0  28      421.83      686.46    243.64 o 
 -15   1  28       10.29      104.29    140.33 o 
 -13   1  28      220.28      258.30    109.08 o 
 -11   1  28       22.43      218.79    105.62 o 
  -9   1  28      339.87      339.04    117.56 o 
  -7   1  28      452.71      502.19    115.86 o 
  -5   1  28      989.17      962.68     97.65 o 
  -3   1  28       24.50      -13.12     95.35 o 
  -1   1  28      172.70      257.68     94.04 o 
   1   1  28      410.44      572.65     97.33 o 
   3   1  28       24.09       85.27    112.77 o 
   5   1  28        9.07     -130.31    130.31 o 
   7   1  28      131.00      316.21    197.51 o 
   9   1  28      183.66       99.63    196.13 o 
  11   1  28        0.15       -4.83    157.33 o 
 -14   2  28      914.68      898.84    127.82 o 
 -12   2  28     2334.80     2528.96    264.78 o 
 -10   2  28     4979.56     4876.51    131.84 o 
  -8   2  28     2224.40     2506.92    205.00 o 
  -6   2  28     1142.99     1305.03    120.81 o 
  -4   2  28     5952.43     5794.52    144.42 o 
  -2   2  28     9848.06     9881.28    128.91 o 
   0   2  28     3160.38     3233.06    115.55 o 
   2   2  28      707.72      829.30    126.27 o 
   4   2  28     2921.86     2991.50    256.42 o 
   6   2  28     2452.51     2191.72    159.81 o 
   8   2  28      638.76      476.48    249.01 o 
  10   2  28      557.64      273.87    185.25 o 
  12   2  28      541.33      342.14    238.99 o 
 -13   3  28       42.03      366.27    305.96 o 
 -11   3  28     1023.62      873.77    141.67 o 
  -9   3  28     1644.09     1741.09    134.18 o 
  -7   3  28        7.39      -14.75    140.33 o 
  -5   3  28       67.71       27.20    119.21 o 
  -3   3  28      670.68      775.77    118.40 o 
  -1   3  28     1326.82     1273.35    196.41 o 
   1   3  28      698.82      711.32    110.79 o 
   3   3  28      455.00      436.65    118.13 o 
   5   3  28      822.30      732.21    124.56 o 
   7   3  28      445.99      406.30    152.88 o 
   9   3  28       19.15      412.36    278.99 o 
  11   3  28       35.31      553.82    242.16 o 
 -12   4  28       66.69      -39.44    155.43 o 
 -10   4  28      291.47      365.43    161.91 o 
  -8   4  28     2930.17     3196.84    217.84 o 
  -6   4  28     2025.48     1913.64    165.20 o 
  -4   4  28     2617.00     2633.43    130.58 o 
  -2   4  28     3524.18     3457.32    123.23 o 
   0   4  28      436.34      334.23    164.66 o 
   2   4  28      359.67      324.07    105.43 o 
   4   4  28     1963.42     2019.14    115.28 o 
   6   4  28     1229.88     1206.98    127.41 o 
   8   4  28      643.32      612.14    151.99 o 
  10   4  28      543.51      484.64    196.71 o 
 -11   5  28      629.86      748.84    280.19 o 
  -9   5  28      161.75      421.78    216.48 o 
  -7   5  28      590.11      653.38    119.03 o 
  -5   5  28     2588.98     3018.63    200.24 o 
  -3   5  28     1546.97     1676.85    118.86 o 
  -1   5  28      785.64      876.79     98.81 o 
   1   5  28      762.44      690.11    119.11 o 
   3   5  28      316.25      541.20    113.34 o 
   5   5  28      124.88      257.44    126.69 o 
   7   5  28      284.74      160.27    195.08 o 
  -8   6  28      354.68      289.81    158.12 o 
  -6   6  28      909.61     1252.11    243.29 o 
  -4   6  28      680.00      742.74    107.02 o 
  -2   6  28      413.27      649.11    121.76 o 
   0   6  28      845.35      906.77    107.94 o 
   2   6  28      808.47      913.71    115.60 o 
   4   6  28        5.64       96.59    127.35 o 
   6   6  28        0.86       13.83    123.30 o 
  -1   7  28      632.75      662.24    117.81 o 
 -13   1  29     1618.51     1566.14    131.82 o 
 -11   1  29     1442.83     1358.41    116.81 o 
  -9   1  29     2573.41     2811.94    168.16 o 
  -7   1  29     4486.26     4318.56    158.74 o 
  -5   1  29     7549.36     7450.80    116.37 o 
  -3   1  29    11018.16    10994.06    111.79 o 
  -1   1  29     3175.51     3325.48    112.32 o 
   1   1  29     1739.91     1783.93    114.41 o 
   3   1  29     2621.10     2762.21    195.77 o 
   5   1  29     1491.53     1949.31    259.84 o 
   7   1  29     1164.92     1235.22    142.12 o 
   9   1  29     1411.83     1708.59    212.78 o 
  11   1  29      597.73      341.90    502.31 o 
 -14   2  29      159.86      174.17    129.65 o 
 -12   2  29      160.33      117.76    138.97 o 
 -10   2  29      708.56      778.35    114.86 o 
  -8   2  29     1074.06      884.85    109.72 o 
  -6   2  29       70.63      121.40    109.13 o 
  -4   2  29      131.16      221.54     93.81 o 
  -2   2  29      888.72      874.65    109.07 o 
   0   2  29     1433.53     1290.48    120.51 o 
   2   2  29      280.42      285.28    123.55 o 
   4   2  29      220.03      434.96    135.50 o 
   6   2  29      340.77      508.68    137.33 o 
   8   2  29       11.73     -128.58    142.87 o 
  10   2  29       76.43     -118.44    165.38 o 
 -13   3  29     1029.57     1063.65    142.97 o 
 -11   3  29     1269.98      938.26    148.19 o 
  -9   3  29     2094.12     1850.10    126.09 o 
  -7   3  29     4907.88     4510.26    381.66 o 
  -5   3  29     2143.79     2081.66    145.16 o 
  -3   3  29     1243.73     1314.69     97.45 o 
  -1   3  29     4483.50     4398.64    122.70 o 
   1   3  29     1748.29     1778.90    141.23 o 
   3   3  29      886.34      843.62    127.33 o 
   5   3  29     1925.96     1859.86    180.35 o 
   7   3  29      946.15     1027.93    159.23 o 
   9   3  29      685.39      595.25    157.64 o 
 -12   4  29      484.25      418.64    185.52 o 
 -10   4  29      704.42      776.90    159.92 o 
  -8   4  29      955.99      849.88    171.62 o 
  -6   4  29     2559.00     2324.48    139.18 o 
  -4   4  29      670.10      747.57    108.91 o 
  -2   4  29        3.24       10.74    107.33 o 
   0   4  29      733.72      883.13    128.60 o 
   2   4  29     1301.25     1339.23    131.41 o 
   4   4  29      398.18      395.63    125.06 o 
   6   4  29      405.70      506.38    180.87 o 
   8   4  29      390.66      638.06    190.98 o 
  -9   5  29     1453.12     1367.99    167.40 o 
  -7   5  29     1183.14     1401.45    212.94 o 
  -5   5  29      262.40      238.46    110.86 o 
  -3   5  29      938.76      898.57    114.91 o 
  -1   5  29     1218.52     1227.51    104.04 o 
   1   5  29      819.69     1082.92    125.67 o 
   3   5  29     1016.38     1251.18    151.16 o 
   5   5  29      491.26      485.54    135.52 o 
   7   5  29      278.75      112.95    186.61 o 
  -6   6  29      603.03      590.16    119.13 o 
  -4   6  29     1487.23     1644.33    145.92 o 
  -2   6  29     1461.63     1325.78    116.78 o 
   0   6  29      674.65      677.90    115.29 o 
   2   6  29      496.40      578.33    131.56 o 
   4   6  29      208.17      311.10    120.60 o 
 -14   0  30     2313.63     2240.18    202.74 o 
 -12   0  30     1962.15     1880.22    166.47 o 
 -10   0  30     2171.02     2002.66    149.01 o 
  -8   0  30     2823.44     2686.57    148.02 o 
  -6   0  30     6573.93     5906.68   1636.08 o 
  -4   0  30     1052.22     1161.01    118.69 o 
  -2   0  30     1410.70     1313.79    430.50 o 
   0   0  30    30235.13    30499.81    366.35 o 
   2   0  30    11550.01    11652.04    226.64 o 
   4   0  30     2546.60     2842.44    194.39 o 
   6   0  30       28.47      160.97    193.37 o 
   8   0  30     4805.47     4187.02    216.47 o 
  10   0  30      748.43      691.40    228.38 o 
 -13   1  30        0.36      377.04    134.09 o 
 -11   1  30      214.29      509.44    134.23 o 
  -9   1  30      250.50      348.14     94.41 o 
  -7   1  30      146.18      251.74    112.90 o 
  -5   1  30      622.61      550.51    111.24 o 
  -3   1  30        2.75      156.93     84.15 o 
  -1   1  30      982.24      974.87     94.35 o 
   1   1  30       48.27      115.93    103.29 o 
   3   1  30     1702.52     1748.17    133.67 o 
   5   1  30     1100.41     1084.06    135.80 o 
   7   1  30        7.33      -45.21    163.60 o 
   9   1  30       35.72      148.52    148.44 o 
  11   1  30       21.09      140.14    297.54 o 
 -12   2  30     1219.78     1184.94    280.90 o 
 -10   2  30     1850.03     1986.06    170.32 o 
  -8   2  30     3674.29     3818.91    135.58 o 
  -6   2  30     4150.92     4245.28    119.64 o 
  -4   2  30     2710.95     2883.53     96.00 o 
  -2   2  30     5346.58     5135.31    604.91 o 
   0   2  30     3314.93     3267.77    117.70 o 
   2   2  30     1564.28     1569.31    126.19 o 
   4   2  30     2203.24     2318.18    132.17 o 
   6   2  30      947.28     1064.99    264.05 o 
   8   2  30      831.73      497.62    208.89 o 
  10   2  30      733.55      984.41    298.63 o 
 -13   3  30      665.64      733.98    251.94 o 
 -11   3  30      348.82      354.25    166.75 o 
  -9   3  30      429.96      459.95    135.43 o 
  -7   3  30     1017.36      878.61    166.96 o 
  -5   3  30      143.73      241.98    200.12 o 
  -3   3  30      338.62      448.38    155.80 o 
  -1   3  30     1048.92      842.84    115.30 o 
   1   3  30       40.75       59.20    123.41 o 
   3   3  30      583.21      692.97    137.66 o 
   5   3  30      965.01      949.72    148.49 o 
   7   3  30      131.67      314.97    164.74 o 
   9   3  30       65.30      -60.21    179.61 o 
 -10   4  30     1963.68     1659.15    191.48 o 
  -8   4  30      622.28      492.06    158.11 o 
  -6   4  30      972.01     1013.64    149.98 o 
  -4   4  30     1561.44     1837.34    133.99 o 
  -2   4  30     1020.28     1334.93    128.54 o 
   0   4  30     1823.23     1850.76    146.57 o 
   2   4  30     1832.89     1837.39    121.67 o 
   4   4  30     1133.45     1753.87    364.88 o 
   6   4  30      636.19      617.72    160.35 o 
   8   4  30      103.00       70.18    195.12 o 
  -9   5  30      705.09      480.26    152.32 o 
  -7   5  30     1755.52     1993.23    133.80 o 
  -5   5  30      963.23      951.92    129.01 o 
  -3   5  30      166.72      264.97    124.33 o 
  -1   5  30      604.08      502.03    125.01 o 
   1   5  30     1578.13     1412.28    159.13 o 
   3   5  30      880.41      895.51    121.25 o 
   5   5  30       93.19      196.19    134.80 o 
   7   5  30      140.27      276.02    206.98 o 
  -6   6  30      624.40      665.81    131.32 o 
  -4   6  30      820.39      881.81    130.67 o 
  -2   6  30      353.74      386.07    105.35 o 
   0   6  30      242.15      157.61    112.96 o 
   2   6  30      232.50      268.23    140.00 o 
   4   6  30      559.97      467.81    145.70 o 
 -13   1  31      887.62      791.86    140.48 o 
 -11   1  31     2151.98     2182.67    191.79 o 
  -9   1  31     2069.27     2107.95     99.82 o 
  -7   1  31     2480.47     2384.90    201.26 o 
  -5   1  31     5058.45     4913.16    123.94 o 
  -3   1  31     2379.50     2594.14     96.32 o 
  -1   1  31     5406.72     5456.91    114.06 o 
   1   1  31    10927.92    11003.13    130.64 o 
   3   1  31     1433.76     1656.73    344.46 o 
   5   1  31      272.61      350.46    134.88 o 
   7   1  31      916.75     1095.13    167.67 o 
   9   1  31      469.53      388.13    153.60 o 
  11   1  31      359.70      329.58    260.42 o 
 -12   2  31      249.92      124.95    143.63 o 
 -10   2  31      413.79      676.51    299.64 o 
  -8   2  31      629.93      550.90    133.20 o 
  -6   2  31        1.03       16.12    149.81 o 
  -4   2  31       65.80      114.20     96.20 o 
  -2   2  31      991.57      925.35    105.62 o 
   0   2  31       64.15      114.30    100.89 o 
   2   2  31        0.90      152.10    116.94 o 
   4   2  31      738.56     1016.64    148.70 o 
   6   2  31      256.15      122.33    140.99 o 
   8   2  31       34.94      239.64    169.74 o 
  10   2  31      223.48      510.33    188.69 o 
 -11   3  31     1296.50     1071.29    129.28 o 
  -9   3  31     1528.64     1525.40    139.43 o 
  -7   3  31     1289.58     1076.76    245.30 o 
  -5   3  31     1493.12     1648.35    148.63 o 
  -3   3  31     3134.28     3244.16    206.16 o 
  -1   3  31     3736.06     3496.20    335.38 o 
   1   3  31     3409.00     3582.73    136.74 o 
   3   3  31      792.93      780.19    143.50 o 
   5   3  31       98.80       76.44    144.99 o 
   7   3  31      942.75      709.26    152.35 o 
   9   3  31      841.55      974.36    187.80 o 
 -10   4  31       27.36       70.11    215.89 o 
  -8   4  31      833.38     1048.43    298.99 o 
  -6   4  31     1566.00     1717.80    130.69 o 
  -4   4  31     1374.59     1425.00    111.66 o 
  -2   4  31      392.57      507.04    117.14 o 
   0   4  31      186.96      206.55    146.14 o 
   2   4  31      591.92      373.64    123.34 o 
   4   4  31      519.84      382.02    158.88 o 
   6   4  31      434.20      383.39    149.38 o 
   8   4  31      152.07      -39.03    208.39 o 
  -9   5  31      325.66      286.20    139.64 o 
  -7   5  31       90.77       61.77    123.93 o 
  -5   5  31     1490.88     1891.35    128.65 o 
  -3   5  31     1057.73     1111.02    153.87 o 
  -1   5  31      469.77      623.00    129.48 o 
   1   5  31      440.83      430.46    129.60 o 
   3   5  31      632.29      733.16    146.09 o 
   5   5  31      826.28      793.48    144.54 o 
  -4   6  31      368.99      573.79    155.22 o 
  -2   6  31     1320.12     1623.43    170.97 o 
   0   6  31     1230.50     1129.87    141.17 o 
   2   6  31      411.87      385.80    143.89 o 
 -12   0  32     1862.59     1488.81    167.35 o 
 -10   0  32      667.57      553.91    177.02 o 
  -8   0  32     2502.57     2417.55    221.60 o 
  -6   0  32    10583.16    10480.81    169.08 o 
  -4   0  32     2882.50     3041.66    121.66 o 
  -2   0  32     1481.73     1706.59    198.01 o 
   0   0  32     5647.75     5833.45    157.52 o 
   2   0  32     3942.25     3331.75    208.48 o 
   4   0  32     1660.37     1752.82    203.10 o 
   6   0  32     1481.24     1582.12    287.80 o 
   8   0  32      527.84     1023.07    209.35 o 
  10   0  32       76.58      421.32    228.38 o 
 -13   1  32       21.68      153.51    129.79 o 
 -11   1  32      158.91      315.43    109.43 o 
  -9   1  32      643.68      750.50    112.26 o 
  -7   1  32      527.11      432.15    100.43 o 
  -5   1  32        3.52      -18.92    104.10 o 
  -3   1  32       37.94        8.63     88.79 o 
  -1   1  32      101.04      237.79     95.89 o 
   1   1  32      195.93      284.34    100.88 o 
   3   1  32      869.02      983.18    138.88 o 
   5   1  32      279.78      263.75    146.13 o 
   7   1  32       14.82      197.03    202.75 o 
   9   1  32       40.74      -74.83    151.23 o 
 -12   2  32      679.77      725.55    245.87 o 
 -10   2  32     2740.60     2676.92    128.80 o 
  -8   2  32     1331.39     1389.21    108.83 o 
  -6   2  32      520.86      644.17    118.51 o 
  -4   2  32     6250.88     6263.47    140.47 o 
  -2   2  32     6728.06     6445.06    172.27 o 
   0   2  32     1638.01     1771.73    115.59 o 
   2   2  32     1827.22     1821.13    134.91 o 
   4   2  32     2099.63     2214.52    212.84 o 
   6   2  32      893.79      962.10    189.67 o 
   8   2  32      201.08      296.65    285.48 o 
  10   2  32      250.19      275.10    203.37 o 
 -11   3  32      775.18      865.23    164.86 o 
  -9   3  32       79.95       78.46    156.10 o 
  -7   3  32        2.04       71.19    136.73 o 
  -5   3  32     1327.84     1340.91    150.66 o 
  -3   3  32     2134.34     2331.34    154.91 o 
  -1   3  32      136.79      265.29    123.48 o 
   1   3  32       53.05      111.45    127.23 o 
   3   3  32      373.28      493.00    169.84 o 
   5   3  32      142.35      412.08    225.91 o 
   7   3  32      210.37      252.60    155.74 o 
   9   3  32      207.32      412.55    363.93 o 
 -10   4  32     1251.74     1341.70    175.62 o 
  -8   4  32      879.00     1424.81    531.59 o 
  -6   4  32     1938.46     1917.76    145.11 o 
  -4   4  32     2562.46     2363.05    179.25 o 
  -2   4  32      350.80      439.34    120.72 o 
   0   4  32      187.01      315.53    115.07 o 
   2   4  32     1796.31     1656.89    146.36 o 
   4   4  32     1497.11     1490.21    166.37 o 
   6   4  32      237.14      134.78    147.56 o 
  -7   5  32      775.10      616.55    205.39 o 
  -5   5  32      420.70      390.84    124.57 o 
  -3   5  32      783.08      999.04    139.97 o 
  -1   5  32      970.45      986.97    133.96 o 
   1   5  32      463.19      302.44    123.62 o 
   3   5  32      526.41     1019.99    251.50 o 
   5   5  32      546.77      596.25    204.93 o 
  -4   6  32      255.76      295.60    159.94 o 
  -2   6  32      718.25      728.76    130.75 o 
   0   6  32      807.56      904.47    145.68 o 
 -13   1  33     2623.91     2186.06    247.56 o 
 -11   1  33     1619.10     1636.03    123.85 o 
  -9   1  33     1816.52     1701.23    135.20 o 
  -7   1  33     2789.28     2596.93    163.32 o 
  -5   1  33     2378.89     2411.83     98.94 o 
  -3   1  33     4301.97     4178.91     98.02 o 
  -1   1  33     3770.21     3878.33    112.76 o 
   1   1  33     1623.32     1593.89    108.28 o 
   3   1  33     3434.93     3990.36    171.78 o 
   5   1  33     3198.02     3528.46    293.40 o 
   7   1  33      167.23      249.40    152.26 o 
   9   1  33       80.95      252.81    183.08 o 
 -12   2  33      172.04      377.22    144.06 o 
 -10   2  33     1028.76     1300.37    126.71 o 
  -8   2  33      253.30      340.77    121.14 o 
  -6   2  33      101.85       25.60    111.04 o 
  -4   2  33     1971.35     1847.46     99.58 o 
  -2   2  33       55.52      153.92    107.12 o 
   0   2  33      424.56      448.43     97.87 o 
   2   2  33      355.44      712.62    164.16 o 
   4   2  33      458.08      626.39    169.77 o 
   6   2  33       22.74       97.08    177.68 o 
   8   2  33      169.68      271.34    222.14 o 
 -11   3  33     2193.82     1870.26    141.48 o 
  -9   3  33     2741.57     2740.27    127.57 o 
  -7   3  33     1701.29     1580.01    142.29 o 
  -5   3  33     1670.29     1606.43    175.73 o 
  -3   3  33     1336.37     1231.37    152.60 o 
  -1   3  33      639.25      964.71    122.48 o 
   1   3  33     1486.97     1335.33    141.23 o 
   3   3  33     3188.70     3177.02    181.90 o 
   5   3  33     1449.45     1391.04    235.78 o 
   7   3  33      144.24       11.09    180.94 o 
 -10   4  33      387.24       73.00    206.43 o 
  -8   4  33      184.50      427.77    216.76 o 
  -6   4  33     1239.53     1123.73    186.09 o 
  -4   4  33      967.30     1158.19    185.01 o 
  -2   4  33      174.51      160.48    154.21 o 
   0   4  33      626.87      609.35    143.84 o 
   2   4  33      258.27      313.89    129.80 o 
   4   4  33      186.45       78.30    186.94 o 
   6   4  33      586.82      650.75    167.06 o 
  -7   5  33     1587.56     1505.81    164.53 o 
  -5   5  33      439.81      308.20    126.39 o 
  -3   5  33      767.42      673.94    136.31 o 
  -1   5  33      486.30      548.23    148.00 o 
   1   5  33      167.42      266.24    134.59 o 
   3   5  33      486.73      333.61    155.67 o 
 -12   0  34     4538.79     5088.53    317.66 o 
 -10   0  34     1656.89     1705.24    160.45 o 
  -8   0  34     2711.23     2464.84    253.16 o 
  -6   0  34     2623.95     2549.32    152.38 o 
  -4   0  34     1029.61     1137.27    143.09 o 
  -2   0  34     1909.87     1866.66    149.35 o 
   0   0  34     2969.50     3237.03    175.06 o 
   2   0  34     6229.20     6685.29    298.26 o 
   4   0  34     5338.87     4612.84    225.91 o 
   6   0  34      424.33      847.43    222.57 o 
   8   0  34        8.07     -141.94    305.38 o 
 -11   1  34        0.22       -7.48    113.44 o 
  -9   1  34       47.85      131.74    104.42 o 
  -7   1  34       19.02      -30.64    131.52 o 
  -5   1  34      757.46      821.00     88.64 o 
  -3   1  34      431.71      497.23     95.57 o 
  -1   1  34        7.29      132.49     88.06 o 
   1   1  34       78.48      160.26    110.27 o 
   3   1  34      461.59      472.37    143.86 o 
   5   1  34      125.59      471.33    169.92 o 
   7   1  34     1044.16     1082.02    262.38 o 
   9   1  34      200.45      154.15    372.87 o 
 -10   2  34     1108.61     1097.37    138.96 o 
  -8   2  34     2180.12     1928.61    123.87 o 
  -6   2  34     2723.19     2740.59    119.67 o 
  -4   2  34     1122.57     1097.22     98.99 o 
  -2   2  34     3013.30     3222.18    137.41 o 
   0   2  34     2438.02     2499.25    124.76 o 
   2   2  34     1116.03     1111.36    129.82 o 
   4   2  34     2173.37     2252.71    390.95 o 
   6   2  34     1307.55     1774.59    573.86 o 
   8   2  34      353.49      197.69    161.28 o 
  -9   3  34     1626.51     1860.14    141.66 o 
  -7   3  34      341.06      424.55    155.60 o 
  -5   3  34        1.48       34.74    124.39 o 
  -3   3  34      304.76      353.95    132.87 o 
  -1   3  34     1294.57     1243.56    154.65 o 
   1   3  34      340.35      345.08    139.35 o 
   3   3  34       29.06      184.64    176.22 o 
   5   3  34       70.69      -13.39    147.28 o 
   7   3  34      283.20      185.64    161.79 o 
  -8   4  34     2214.32     2099.85    353.85 o 
  -6   4  34      439.09      433.59    188.25 o 
  -4   4  34      466.49      436.78    218.14 o 
  -2   4  34     1430.13     1414.19    268.84 o 
   0   4  34     1286.47     1758.78    185.56 o 
   2   4  34      695.20      595.26    145.54 o 
   4   4  34      464.40      586.59    149.47 o 
   6   4  34      312.27      399.00    177.06 o 
  -5   5  34     1021.14      918.33    142.26 o 
  -3   5  34      589.94      591.53    139.89 o 
  -1   5  34      414.57      424.82    127.33 o 
   1   5  34      778.41      663.16    154.42 o 
   3   5  34      327.45      287.85    176.09 o 
 -11   1  35     1155.04     1051.72    170.28 o 
  -9   1  35     1892.32     1971.46    108.53 o 
  -7   1  35     2972.39     3298.79    219.61 o 
  -5   1  35     1559.10     1532.46    102.59 o 
  -3   1  35     1818.74     1607.85    191.44 o 
  -1   1  35     4879.78     4931.45    116.08 o 
   1   1  35     2595.59     2570.31    131.17 o 
   3   1  35      611.67      571.05    147.66 o 
   5   1  35     1513.89     1791.35    221.17 o 
   7   1  35     1806.71     1410.79    163.79 o 
 -10   2  35     1301.27     1529.09    172.32 o 
  -8   2  35       40.64       42.99    119.18 o 
  -6   2  35       80.92      150.88    114.86 o 
  -4   2  35      563.51      526.09    107.28 o 
  -2   2  35      143.81      232.23    113.83 o 
   0   2  35      364.56      383.92    120.95 o 
   2   2  35      199.64      190.52    124.14 o 
   4   2  35       19.66      182.81    156.29 o 
   6   2  35        0.97      242.02    157.95 o 
   8   2  35        5.64      117.39    162.72 o 
  -9   3  35     1709.05     1685.76    137.46 o 
  -7   3  35     1761.02     1630.92    170.87 o 
  -5   3  35     2076.11     1959.91    132.94 o 
  -3   3  35     1241.36     1886.48    357.95 o 
  -1   3  35      845.97      852.11    154.22 o 
   1   3  35     1298.59     1074.68    144.27 o 
   3   3  35     1160.52     1386.07    160.59 o 
   5   3  35      707.05      577.31    149.70 o 
   7   3  35      469.75      188.84    169.04 o 
  -8   4  35     1786.73     1283.18    164.37 o 
  -6   4  35      473.62      212.91    234.99 o 
  -4   4  35        6.63      -75.69    192.12 o 
  -2   4  35     1019.97      641.08    644.83 o 
   0   4  35     1405.78     1440.58    169.01 o 
   2   4  35       73.21      130.40    143.49 o 
   4   4  35        4.27      130.14    151.89 o 
  -5   5  35      970.04     1000.51    168.94 o 
  -3   5  35      785.22      599.69    134.81 o 
  -1   5  35      707.19      873.79    143.32 o 
   1   5  35      334.40      208.51    178.46 o 
 -10   0  36     2979.59     3289.53    177.74 o 
  -8   0  36     3372.95     3549.35    193.32 o 
  -6   0  36     1200.43     1046.93    125.96 o 
  -4   0  36      977.40     1014.03    151.04 o 
  -2   0  36     3116.86     3018.23    438.90 o 
   0   0  36     3286.75     3417.61    156.41 o 
   2   0  36     1542.68     1189.28    220.97 o 
   4   0  36      914.30     1178.96    210.95 o 
   6   0  36     1783.28     1644.88    315.41 o 
   8   0  36     1223.32      834.50    246.83 o 
 -11   1  36      416.88      229.15    170.25 o 
  -9   1  36       14.30       88.72    114.17 o 
  -7   1  36      152.35       46.41    148.28 o 
  -5   1  36      217.11      282.97     99.97 o 
  -3   1  36       65.63      146.98     98.27 o 
  -1   1  36      123.52      201.72     98.66 o 
   1   1  36      285.41      402.68    134.43 o 
   3   1  36       21.55     -149.11    149.11 o 
   5   1  36        1.10       27.33    180.07 o 
   7   1  36       13.05      173.15    191.08 o 
 -10   2  36     2355.82     2287.97    121.30 o 
  -8   2  36     2014.34     2279.59    137.59 o 
  -6   2  36     2925.68     2888.82    136.20 o 
  -4   2  36     4255.22     4215.91    115.60 o 
  -2   2  36     1074.71     1071.26    126.86 o 
   0   2  36      785.17      836.46    114.86 o 
   2   2  36     1392.92     1647.28    147.40 o 
   4   2  36      542.27      445.53    181.57 o 
   6   2  36     1155.06     1211.36    171.97 o 
  -9   3  36      929.93     1770.78    417.11 o 
  -7   3  36     1252.34     1346.42    125.64 o 
  -5   3  36      372.91      450.61    132.07 o 
  -3   3  36      763.09      607.70    136.28 o 
  -1   3  36      408.52      470.37    119.72 o 
   1   3  36       12.30      220.81    126.53 o 
   3   3  36       70.46      272.13    186.09 o 
   5   3  36      199.24      719.32    381.44 o 
  -6   4  36     1518.19     1122.08    207.04 o 
  -4   4  36     1830.80     1675.36    236.92 o 
  -2   4  36      749.00      745.00    244.95 o 
   0   4  36      446.56      434.07    169.84 o 
   2   4  36      440.56      638.08    245.24 o 
   4   4  36      439.23      734.10    292.52 o 
  -9   1  37     4656.89     4792.82    190.23 o 
  -7   1  37     1756.73     1702.32    119.18 o 
  -5   1  37     1751.67     1525.67    107.85 o 
  -3   1  37     2015.89     2153.66    120.35 o 
  -1   1  37      819.94      731.63    116.34 o 
   1   1  37     1639.45     1739.74    132.95 o 
   3   1  37     2157.32     2256.78    434.32 o 
   5   1  37     1016.52     1166.39    431.85 o 
   7   1  37      797.10      701.11    168.71 o 
  -8   2  37      125.08       86.90    125.44 o 
  -6   2  37     1286.65     1355.84    118.18 o 
  -4   2  37      752.31      674.67    112.74 o 
  -2   2  37       28.55      -19.14    110.28 o 
   0   2  37        9.92       53.85    107.55 o 
   2   2  37      224.78      353.81    128.93 o 
   4   2  37      367.34      679.57    160.96 o 
   6   2  37       19.73      308.00    179.13 o 
  -7   3  37     1961.85     1854.61    133.98 o 
  -5   3  37     3304.65     3020.70    135.19 o 
  -3   3  37     1349.63      748.08    232.97 o 
  -1   3  37      373.42      396.75    111.85 o 
   1   3  37      901.62      937.06    139.00 o 
   3   3  37      912.20      949.53    150.96 o 
   5   3  37      558.35      532.14    169.72 o 
  -6   4  37      750.13      485.90    179.03 o 
  -4   4  37      826.73      871.61    278.14 o 
  -2   4  37      282.93      249.56    171.07 o 
   0   4  37      312.93      337.60    197.76 o 
   2   4  37      419.70      284.32    352.31 o 
 -10   0  38     2343.45     2056.74    216.51 o 
  -8   0  38     4786.70     4259.11    417.43 o 
  -6   0  38     2688.24     2834.12    171.40 o 
  -4   0  38     1489.20     1405.43    161.40 o 
  -2   0  38      723.75      773.40    185.51 o 
   0   0  38      882.27     1106.61    163.57 o 
   2   0  38     1586.11      723.50    231.29 o 
   4   0  38     1353.52     1612.48    326.88 o 
   6   0  38     1757.39     2054.87    251.77 o 
  -9   1  38        9.94      194.29    121.62 o 
  -7   1  38        4.65      164.66    125.03 o 
  -5   1  38      176.48      282.11    107.34 o 
  -3   1  38      459.15      411.69    117.31 o 
  -1   1  38        3.36       98.86    103.25 o 
   1   1  38       41.20      207.90    138.04 o 
   3   1  38      330.13      456.21    184.05 o 
   5   1  38       39.74     -139.67    172.57 o 
  -8   2  38      800.24      867.81    132.57 o 
  -6   2  38     1124.44     1066.58    119.29 o 
  -4   2  38     2290.59     2434.59    128.23 o 
  -2   2  38     3592.15     3733.24    124.25 o 
   0   2  38     1427.26     1472.39    139.96 o 
   2   2  38      537.73     1039.80    370.22 o 
   4   2  38      840.45     1034.32    196.79 o 
  -7   3  38      913.73      918.90    144.60 o 
  -5   3  38     1492.36     1605.98    139.80 o 
  -3   3  38       64.65      198.99    150.40 o 
  -1   3  38        5.02       77.58    115.64 o 
   1   3  38      707.98      692.05    162.91 o 
   3   3  38      623.20      707.74    159.65 o 
  -4   4  38     1292.81     1142.16    151.89 o 
  -2   4  38      303.43      328.34    157.88 o 
   0   4  38      463.62      559.88    202.58 o 
  -9   1  39      571.95      103.30    250.76 o 
  -7   1  39     2304.07     2194.97    190.11 o 
  -5   1  39     2986.79     3140.43    128.98 o 
  -3   1  39     1704.71     1833.84    242.65 o 
  -1   1  39     2177.80     2244.00    118.70 o 
   1   1  39     1120.09     1274.69    165.77 o 
   3   1  39      505.51      670.98    163.63 o 
   5   1  39      660.78      717.17    173.24 o 
  -8   2  39      144.46      249.32    147.23 o 
  -6   2  39      174.64      184.52    118.16 o 
  -4   2  39      554.78      564.92    111.55 o 
  -2   2  39      387.91      505.96    125.71 o 
   0   2  39       90.39      229.99    123.90 o 
   2   2  39       23.54      -31.44    169.44 o 
   4   2  39       27.07      224.58    172.58 o 
  -5   3  39      909.59     1091.29    147.10 o 
  -3   3  39     1543.30     1270.21    176.83 o 
  -1   3  39     2473.38     2266.56    125.65 o 
   1   3  39      445.75      553.77    155.93 o 
   3   3  39      244.07      393.78    192.15 o 
  -8   0  40     1628.32     1537.05    182.52 o 
  -6   0  40     4172.30     4134.37    154.79 o 
  -4   0  40     1343.35     1201.51    168.91 o 
  -2   0  40     1789.50     1843.63    169.48 o 
   0   0  40     2523.18     2405.04    188.40 o 
   2   0  40      153.58      282.28    335.89 o 
   4   0  40      382.43      473.18    247.12 o 
  -7   1  40       23.08       26.64    141.28 o 
  -5   1  40      110.07      111.67    119.21 o 
  -3   1  40      494.15      599.66    128.75 o 
  -1   1  40      175.45      287.84    124.81 o 
   1   1  40        0.60       25.29    163.42 o 
   3   1  40        0.31     -172.02    172.02 o 
  -6   2  40     1642.87     1658.84    143.42 o 
  -4   2  40      876.85      610.35    104.08 o 
  -2   2  40     1594.36     1695.58    142.62 o 
   0   2  40     1217.96     1299.52    158.07 o 
   2   2  40      703.82     1045.44    242.38 o 
  -3   3  40     1044.51      996.20    146.94 o 
  -1   3  40      560.40      425.52    157.52 o 
  -5   1  41     1264.85     1233.38    118.33 o 
  -3   1  41     1231.05     1272.79    116.17 o 
  -1   1  41     1380.39     1357.67    132.87 o 
   1   1  41     1051.88      908.46    173.54 o 
   3   1  41      840.75     1143.93    251.13 o 
  -4   2  41      356.68      485.76    158.06 o 
  -2   2  41      444.87      347.00    145.31 o 
   0   2  41      184.31      346.00    146.78 o 
  -4   0  42     2658.53     2408.46    191.80 o 
  -2   0  42     3151.00     3144.59    274.42 o 
   0   0  42      327.40      632.99    351.58 o 
  -3   1  42       23.72       32.32    126.08 o 
  -1   1  42       25.37      181.34    139.85 o 
                                                 
